# Supplementary material for: High‐Fidelity Synthetic Data Replicates Clinical Prediction Performance in a Million‐Patient Diabetes Cohort
Source: Adv Sci (Weinh). 2026 Mar 16;13(29):e16196. doi: 10.1002/advs.202516196 (PMC13205598; doi:10.1002/advs.202516196)
Supplement: Supplementary file 1 — Supporting File: advs74764‐sup‐0001‐SuppMat.zip. [file ADVS-13-e16196-s001.zip]

Archive with 4 entries (4 files):
- advs74764-sup-0001-SuppMat.pdf
- advs74764-sup-0002-metrics-Data.xlsx
- advs74764-sup-0002-SuppMat.pdf
- advs74764-sup-0002-tableone-Data.xlsx
