# Supplementary material for: High‐Fidelity Synthetic Data Replicates Clinical Prediction Performance in a Million‐Patient Diabetes Cohort
Source: Adv Sci (Weinh). 2026 Mar 16;13(29):e16196. doi: 10.1002/advs.202516196 (PMC13205598; doi:10.1002/advs.202516196)
Supplement: Supplementary file 1 — Supporting File: advs74764‐sup‐0001‐SuppMat.zip. [file ADVS-13-e16196-s001.zip › advs74764-sup-0002-metrics-Data.xlsx]

## Sheet: index
sheet	description
index	Workbook contents: sheet name and short description
metrics	Metric list with brief descriptions
sdv_ssmr_raw	SDV single-split multiple-replicas (raw)
sdv_ssmr_refined	SDV single-split multiple-replicas (refined)
sdv_mssr_raw	SDV multiple-splits single-replica (raw)
sdv_mssr_refined	SDV multiple-splits single-replica (refined)
all_raw	All metrics (raw)
all_refined	All metrics (refined)
best_runs	Best run per metric and preprocessing
best_runs_summary	Counts of best runs by run and preprocessing

## Sheet: metrics
metric	description
BoundaryAdherence	Boundary adherence for continuous features
CategoryAdherence	Category distribution adherence
ContingencySimilarity	Categorical contingency similarity
CorrelationSimilarity	Feature correlation similarity
KSComplement	Complement of KS statistic
TVComplement	Complement of Total Variation distance
dpe_score	Disclousure Estimate
dtwd	DTW distance for diagnosis rates (lower better)
mia_auroc	MIA AUROC (closer to 0.5 better)
nrs	New Row Synthesis Score
sliced_wasserstein_distance	Sliced Wasserstein distance (multivariate)

## Sheet: sdv_ssmr_raw
Kind	Metric	Split	Replica	mean	std	min	25%	50%	75%	max
Pair Trends	ContingencySimilarity	1	0	0.93457	0.0614185	0.56222	0.91315	0.94594	0.98106	0.9999
Pair Trends	ContingencySimilarity	1	1	0.926641	0.0653254	0.54046	0.8988	0.9398	0.97655	0.99986
Pair Trends	ContingencySimilarity	1	2	0.937403	0.0574523	0.57516	0.91315	0.94734	0.98058	0.99978
Pair Trends	ContingencySimilarity	1	3	0.931513	0.0658817	0.50868	0.9107	0.9401	0.98044	0.99992
Pair Trends	ContingencySimilarity	1	4	0.93692	0.0593253	0.55044	0.9175	0.94912	0.9786	0.99982
Pair Trends	CorrelationSimilarity	1	0	0.952151	0.0785618	0	0.941214	0.968671	0.98612	1
Pair Trends	CorrelationSimilarity	1	1	0.942543	0.0719854	0.00916932	0.926719	0.95699	0.978651	0.999962
Pair Trends	CorrelationSimilarity	1	2	0.955511	0.0643615	0.00410857	0.943819	0.969396	0.986001	0.999984
Pair Trends	CorrelationSimilarity	1	3	0.953632	0.0681498	0	0.941759	0.968638	0.98666	1
Pair Trends	CorrelationSimilarity	1	4	0.949006	0.0736189	0	0.935446	0.963732	0.983538	1
Shapes	KSComplement	1	0	0.874127	0.10037	0.377947	0.834873	0.90202	0.948652	0.985767
Shapes	KSComplement	1	1	0.845023	0.101377	0.534671	0.796546	0.858564	0.926328	0.981194
Shapes	KSComplement	1	2	0.878824	0.0831305	0.636327	0.828806	0.898255	0.940939	0.986274
Shapes	KSComplement	1	3	0.854749	0.0904117	0.618534	0.808636	0.867265	0.919647	0.978852
Shapes	KSComplement	1	4	0.877336	0.0899062	0.582727	0.843097	0.903502	0.941303	0.973817
Shapes	TVComplement	1	0	0.965553	0.0459221	0.745161	0.946795	0.985624	0.996139	1
Shapes	TVComplement	1	1	0.961356	0.05091	0.717178	0.944039	0.980828	0.995215	0.999999
Shapes	TVComplement	1	2	0.967505	0.0428869	0.756924	0.948796	0.983906	0.996389	0.999926
Shapes	TVComplement	1	3	0.964041	0.0489236	0.712486	0.941867	0.985691	0.995595	0.999928
Shapes	TVComplement	1	4	0.96758	0.0428026	0.751311	0.950538	0.983464	0.995265	0.999865
Structural	BoundaryAdherence	1	0	0.996211	0.0283153	0.745149	0.999809	1	1	1
Structural	BoundaryAdherence	1	1	0.995117	0.0277766	0.752884	0.999281	0.999985	1	1
Structural	BoundaryAdherence	1	2	0.995364	0.0272962	0.756863	0.999386	1	1	1
Structural	BoundaryAdherence	1	3	0.994536	0.0321317	0.712382	0.998551	0.999736	1	1
Structural	BoundaryAdherence	1	4	0.994826	0.0286743	0.751287	0.999687	1	1	1
Structural	CategoryAdherence	1	0	0.996386	0.0284571	0.745161	1	1	1	1
Structural	CategoryAdherence	1	1	0.996668	0.027403	0.752916	1	1	1	1
Structural	CategoryAdherence	1	2	0.996968	0.0268427	0.756924	1	1	1	1
Structural	CategoryAdherence	1	3	0.996273	0.0317886	0.712486	1	1	1	1
Structural	CategoryAdherence	1	4	0.996789	0.0274906	0.751311	1	1	1	1

## Sheet: sdv_ssmr_refined
Kind	Metric	Split	Replica	mean	std	min	25%	50%	75%	max
Pair Trends	ContingencySimilarity	1	0	0.969945	0.0317971	0.78634	0.960495	0.97779	0.99142	0.99996
		1	1	0.960774	0.0397616	0.73066	0.94528	0.97291	0.98826	1
		1	2	0.966978	0.0297479	0.81672	0.947235	0.9755	0.991705	0.99998
		1	3	0.968346	0.0339007	0.75042	0.956535	0.97787	0.99224	0.99996
		1	4	0.970752	0.0284564	0.82044	0.95818	0.97989	0.99092	0.99996
	CorrelationSimilarity	1	0	0.953377	0.0832543	0.00654421	0.946528	0.972264	0.987983	1
		1	1	0.945453	0.0891123	0	0.936955	0.965058	0.983173	1
		1	2	0.955564	0.0872657	0	0.951542	0.974885	0.988276	1
		1	3	0.954848	0.0754375	0.0121455	0.946353	0.972399	0.987061	1
		1	4	0.951662	0.0864199	4.11472e-05	0.94497	0.969802	0.986953	1
Shapes	KSComplement	1	0	0.838318	0.105623	0.397795	0.798726	0.859918	0.921048	0.969006
		1	1	0.821976	0.110669	0.434173	0.760395	0.840028	0.909616	0.965651
		1	2	0.841327	0.101772	0.585171	0.798181	0.866387	0.920375	0.963963
		1	3	0.822107	0.110565	0.504579	0.760992	0.84723	0.905458	0.968842
		1	4	0.843413	0.11193	0.481294	0.809876	0.878197	0.921151	0.968185
	TVComplement	1	0	0.985432	0.0203649	0.87224	0.979166	0.993333	0.998472	1
		1	1	0.981557	0.023356	0.899859	0.973927	0.990835	0.997597	1
		1	2	0.983687	0.0208965	0.921428	0.976226	0.993696	0.998809	1
		1	3	0.98526	0.0198077	0.912123	0.978091	0.994345	0.998394	1
		1	4	0.985918	0.0183659	0.912575	0.98129	0.993259	0.997722	1
Structural	BoundaryAdherence	1	0	0.997178	0.0160376	0.858586	0.999464	1	1	1
		1	1	0.997786	0.00703425	0.949132	0.999341	1	1	1
		1	2	0.998202	0.00496821	0.971963	0.999265	0.999916	1	1
		1	3	0.997179	0.00770883	0.958333	0.998755	0.999921	1	1
		1	4	0.996618	0.00886288	0.948936	0.999002	0.999985	1	1
	CategoryAdherence	1	0	1	0	1	1	1	1	1
		1	1	1	0	1	1	1	1	1
		1	2	1	0	1	1	1	1	1
		1	3	1	0	1	1	1	1	1
		1	4	1	0	1	1	1	1	1

## Sheet: sdv_mssr_raw
Kind	Metric	Split	Replica	mean	std	min	25%	50%	75%	max
Pair Trends	ContingencySimilarity	1	0	0.9346	0.0614253	0.56894	0.9134	0.9459	0.98114	0.9999
	CorrelationSimilarity	1	0	0.952151	0.0785618	0	0.941214	0.968671	0.98612	1
	ContingencySimilarity	2	0	0.937505	0.0535501	0.64134	0.91641	0.94522	0.98023	0.99986
	CorrelationSimilarity	2	0	0.954405	0.0610083	0	0.943193	0.966691	0.98429	0.999992
	ContingencySimilarity	3	0	0.93909	0.0556004	0.62224	0.91875	0.94994	0.98174	0.99984
	CorrelationSimilarity	3	0	0.948678	0.08158	0	0.938493	0.965439	0.983737	1
	ContingencySimilarity	4	0	0.935468	0.0612018	0.54196	0.91299	0.94522	0.98106	0.99988
	CorrelationSimilarity	4	0	0.95581	0.0628738	0	0.944065	0.969412	0.985601	0.999938
	ContingencySimilarity	5	0	0.933533	0.0613246	0.55272	0.9128	0.94288	0.97967	0.99982
	CorrelationSimilarity	5	0	0.953783	0.0640256	8.92705e-05	0.940807	0.967189	0.985347	0.999999
Shapes	KSComplement	1	0	0.874127	0.10037	0.377947	0.834873	0.90202	0.948652	0.985767
	TVComplement	1	0	0.965553	0.0459221	0.745161	0.946795	0.985624	0.996139	1
	KSComplement	2	0	0.851534	0.110401	0.559385	0.775022	0.894066	0.929892	0.977887
	TVComplement	2	0	0.967733	0.0399222	0.786478	0.948962	0.985155	0.99611	0.99986
	KSComplement	3	0	0.849746	0.118017	0.472656	0.774305	0.895331	0.939758	0.977449
	TVComplement	3	0	0.969209	0.0402151	0.756624	0.953849	0.98712	0.995563	0.999931
	KSComplement	4	0	0.866239	0.0874357	0.608298	0.811859	0.893523	0.9378	0.986962
	TVComplement	4	0	0.966617	0.0442658	0.756995	0.946379	0.985174	0.996179	0.999898
	KSComplement	5	0	0.889388	0.0680753	0.66127	0.855788	0.908964	0.941031	0.979181
	TVComplement	5	0	0.965493	0.0452349	0.751497	0.944553	0.98443	0.995984	0.999845
Structural	BoundaryAdherence	1	0	0.996211	0.0283153	0.745149	0.999809	1	1	1
	CategoryAdherence	1	0	0.996386	0.0284571	0.745161	1	1	1	1
	BoundaryAdherence	2	0	0.996038	0.0239478	0.786341	0.998672	0.999313	0.999651	1
	CategoryAdherence	2	0	0.997207	0.0236207	0.786478	1	1	1	1
	BoundaryAdherence	3	0	0.995858	0.0272769	0.755918	0.999219	0.999791	1	1
	CategoryAdherence	3	0	0.996626	0.0270819	0.756624	1	1	1	1
	BoundaryAdherence	4	0	0.996388	0.0270972	0.756324	0.999596	1	1	1
	CategoryAdherence	4	0	0.996899	0.026849	0.756995	1	1	1	1
	BoundaryAdherence	5	0	0.99601	0.0278482	0.751481	0.999808	1	1	1
	CategoryAdherence	5	0	0.996729	0.0275019	0.751497	1	1	1	1

## Sheet: sdv_mssr_refined
Kind	Metric	Split	Replica	mean	std	min	25%	50%	75%	max
Pair Trends	ContingencySimilarity	1	0	0.969945	0.0317971	0.78634	0.960495	0.97779	0.99142	0.99996
	CorrelationSimilarity	1	0	0.953377	0.0832543	0.00654421	0.946528	0.972264	0.987983	1
	ContingencySimilarity	2	0	0.966253	0.0354429	0.72832	0.95272	0.97752	0.991025	0.99994
	CorrelationSimilarity	2	0	0.955613	0.0850658	0	0.950037	0.973889	0.988163	1
	ContingencySimilarity	3	0	0.970183	0.0300477	0.75734	0.9586	0.97696	0.991685	1
	CorrelationSimilarity	3	0	0.9545	0.084932	0	0.94781	0.973228	0.988048	1
	ContingencySimilarity	4	0	0.967726	0.0315203	0.81578	0.95106	0.97665	0.99146	0.99998
	CorrelationSimilarity	4	0	0.958566	0.0735375	0.00014068	0.951604	0.974657	0.988423	1
	ContingencySimilarity	5	0	0.96677	0.036543	0.72172	0.95672	0.97487	0.99164	0.99996
	CorrelationSimilarity	5	0	0.955498	0.080046	0	0.949782	0.973581	0.987716	1
Shapes	KSComplement	1	0	0.838318	0.105623	0.397795	0.798726	0.859918	0.921048	0.969006
	TVComplement	1	0	0.985432	0.0203649	0.87224	0.979166	0.993333	0.998472	1
	KSComplement	2	0	0.827971	0.119822	0.496806	0.76658	0.865013	0.921242	0.96749
	TVComplement	2	0	0.984368	0.0204893	0.894315	0.978808	0.993618	0.998414	1
	KSComplement	3	0	0.814177	0.131141	0.380331	0.710593	0.850373	0.924439	0.959815
	TVComplement	3	0	0.985997	0.0168226	0.929433	0.97703	0.993601	0.998496	1
	KSComplement	4	0	0.834965	0.0972595	0.610456	0.763036	0.868917	0.916771	0.971698
	TVComplement	4	0	0.984314	0.0210411	0.910352	0.976806	0.992855	0.998892	1
	KSComplement	5	0	0.859533	0.0889964	0.580507	0.825713	0.88715	0.930068	0.966633
	TVComplement	5	0	0.984943	0.018971	0.913633	0.974317	0.993247	0.99889	1
Structural	BoundaryAdherence	1	0	0.997178	0.0160376	0.858586	0.999464	1	1	1
	CategoryAdherence	1	0	1	0	1	1	1	1	1
	BoundaryAdherence	2	0	0.998596	0.00464631	0.965184	0.999281	0.999759	1	1
	CategoryAdherence	2	0	1	0	1	1	1	1	1
	BoundaryAdherence	3	0	0.998176	0.00658315	0.951613	0.999457	1	1	1
	CategoryAdherence	3	0	1	0	1	1	1	1	1
	BoundaryAdherence	4	0	0.998208	0.00480749	0.964752	0.998611	0.999876	1	1
	CategoryAdherence	4	0	1	0	1	1	1	1	1
	BoundaryAdherence	5	0	0.999075	0.00337584	0.97191	0.999614	1	1	1
	CategoryAdherence	5	0	1	0	1	1	1	1	1

## Sheet: all_raw
preprocessing	metric	run	score
raw	ContingencySimilarity	s1r0	0.9346
raw	CorrelationSimilarity	s1r0	0.952151
raw	ContingencySimilarity	s2r0	0.937505
raw	CorrelationSimilarity	s2r0	0.954405
raw	ContingencySimilarity	s3r0	0.93909
raw	CorrelationSimilarity	s3r0	0.948678
raw	ContingencySimilarity	s4r0	0.935468
raw	CorrelationSimilarity	s4r0	0.95581
raw	ContingencySimilarity	s5r0	0.933533
raw	CorrelationSimilarity	s5r0	0.953783
raw	KSComplement	s1r0	0.874127
raw	TVComplement	s1r0	0.965553
raw	KSComplement	s2r0	0.851534
raw	TVComplement	s2r0	0.967733
raw	KSComplement	s3r0	0.849746
raw	TVComplement	s3r0	0.969209
raw	KSComplement	s4r0	0.866239
raw	TVComplement	s4r0	0.966617
raw	KSComplement	s5r0	0.889388
raw	TVComplement	s5r0	0.965493
raw	BoundaryAdherence	s1r0	0.996211
raw	CategoryAdherence	s1r0	0.996386
raw	BoundaryAdherence	s2r0	0.996038
raw	CategoryAdherence	s2r0	0.997207
raw	BoundaryAdherence	s3r0	0.995858
raw	CategoryAdherence	s3r0	0.996626
raw	BoundaryAdherence	s4r0	0.996388
raw	CategoryAdherence	s4r0	0.996899
raw	BoundaryAdherence	s5r0	0.99601
raw	CategoryAdherence	s5r0	0.996729
raw	ContingencySimilarity	s1r1	0.926641
raw	ContingencySimilarity	s1r2	0.937403
raw	ContingencySimilarity	s1r3	0.931513
raw	ContingencySimilarity	s1r4	0.93692
raw	CorrelationSimilarity	s1r1	0.942543
raw	CorrelationSimilarity	s1r2	0.955511
raw	CorrelationSimilarity	s1r3	0.953632
raw	CorrelationSimilarity	s1r4	0.949006
raw	KSComplement	s1r1	0.845023
raw	KSComplement	s1r2	0.878824
raw	KSComplement	s1r3	0.854749
raw	KSComplement	s1r4	0.877336
raw	TVComplement	s1r1	0.961356
raw	TVComplement	s1r2	0.967505
raw	TVComplement	s1r3	0.964041
raw	TVComplement	s1r4	0.96758
raw	BoundaryAdherence	s1r1	0.995117
raw	BoundaryAdherence	s1r2	0.995364
raw	BoundaryAdherence	s1r3	0.994536
raw	BoundaryAdherence	s1r4	0.994826
raw	CategoryAdherence	s1r1	0.996668
raw	CategoryAdherence	s1r2	0.996968
raw	CategoryAdherence	s1r3	0.996273
raw	CategoryAdherence	s1r4	0.996789
raw	dtwd	s3r0	0.223203
raw	dtwd	s1r0	0.392886
raw	dtwd	s4r0	0.480582
raw	dtwd	s2r0	0.51906
raw	dtwd	s5r0	0.55833
raw	dtwd	s1r4	0.211945
raw	dtwd	s1r1	0.32286
raw	dtwd	s1r3	0.3903
raw	dtwd	s1r2	0.426453
raw	nrs	s1r0	0.8112
raw	nrs	s1r1	0.7796
raw	nrs	s1r2	0.8214
raw	nrs	s1r3	0.7998
raw	nrs	s1r4	0.8146
raw	nrs	s2r0	0.8058
raw	nrs	s3r0	0.8231
raw	nrs	s4r0	0.8089
raw	nrs	s5r0	0.7937
raw	dpe_score	s1r0	0.500512
raw	dpe_score	s1r1	0.470901
raw	dpe_score	s1r2	0.501617
raw	dpe_score	s1r3	0.480037
raw	dpe_score	s1r4	0.48086
raw	dpe_score	s2r0	0.493556
raw	dpe_score	s3r0	0.49422
raw	dpe_score	s4r0	0.496872
raw	dpe_score	s5r0	0.499501
raw	sliced_wasserstein_distance	s1r0	0.0353673
raw	sliced_wasserstein_distance	s1r1	0.0420363
raw	sliced_wasserstein_distance	s1r2	0.0360898
raw	sliced_wasserstein_distance	s1r3	0.0372938
raw	sliced_wasserstein_distance	s1r4	0.0354609
raw	sliced_wasserstein_distance	s2r0	0.0308919
raw	sliced_wasserstein_distance	s3r0	0.028236
raw	sliced_wasserstein_distance	s4r0	0.0367916
raw	sliced_wasserstein_distance	s5r0	0.0375856
raw	mia_auroc	s1r0	0.499551
raw	mia_auroc	s1r1	0.49998
raw	mia_auroc	s1r2	0.499547
raw	mia_auroc	s1r3	0.499633
raw	mia_auroc	s1r4	0.499442
raw	mia_auroc	s2r0	0.500817
raw	mia_auroc	s3r0	0.499434
raw	mia_auroc	s4r0	0.502279
raw	mia_auroc	s5r0	0.498795

## Sheet: all_refined
preprocessing	metric	run	score
refined	ContingencySimilarity	s1r0	0.969945
refined	CorrelationSimilarity	s1r0	0.953377
refined	ContingencySimilarity	s2r0	0.966253
refined	CorrelationSimilarity	s2r0	0.955613
refined	ContingencySimilarity	s3r0	0.970183
refined	CorrelationSimilarity	s3r0	0.9545
refined	ContingencySimilarity	s4r0	0.967726
refined	CorrelationSimilarity	s4r0	0.958566
refined	ContingencySimilarity	s5r0	0.96677
refined	CorrelationSimilarity	s5r0	0.955498
refined	KSComplement	s1r0	0.838318
refined	TVComplement	s1r0	0.985432
refined	KSComplement	s2r0	0.827971
refined	TVComplement	s2r0	0.984368
refined	KSComplement	s3r0	0.814177
refined	TVComplement	s3r0	0.985997
refined	KSComplement	s4r0	0.834965
refined	TVComplement	s4r0	0.984314
refined	KSComplement	s5r0	0.859533
refined	TVComplement	s5r0	0.984943
refined	BoundaryAdherence	s1r0	0.997178
refined	CategoryAdherence	s1r0	1
refined	BoundaryAdherence	s2r0	0.998596
refined	CategoryAdherence	s2r0	1
refined	BoundaryAdherence	s3r0	0.998176
refined	CategoryAdherence	s3r0	1
refined	BoundaryAdherence	s4r0	0.998208
refined	CategoryAdherence	s4r0	1
refined	BoundaryAdherence	s5r0	0.999075
refined	CategoryAdherence	s5r0	1
refined	ContingencySimilarity	s1r1	0.960774
refined	ContingencySimilarity	s1r2	0.966978
refined	ContingencySimilarity	s1r3	0.968346
refined	ContingencySimilarity	s1r4	0.970752
refined	CorrelationSimilarity	s1r1	0.945453
refined	CorrelationSimilarity	s1r2	0.955564
refined	CorrelationSimilarity	s1r3	0.954848
refined	CorrelationSimilarity	s1r4	0.951662
refined	KSComplement	s1r1	0.821976
refined	KSComplement	s1r2	0.841327
refined	KSComplement	s1r3	0.822107
refined	KSComplement	s1r4	0.843413
refined	TVComplement	s1r1	0.981557
refined	TVComplement	s1r2	0.983687
refined	TVComplement	s1r3	0.98526
refined	TVComplement	s1r4	0.985918
refined	BoundaryAdherence	s1r1	0.997786
refined	BoundaryAdherence	s1r2	0.998202
refined	BoundaryAdherence	s1r3	0.997179
refined	BoundaryAdherence	s1r4	0.996618
refined	CategoryAdherence	s1r1	1
refined	CategoryAdherence	s1r2	1
refined	CategoryAdherence	s1r3	1
refined	CategoryAdherence	s1r4	1
refined	dtwd	s1r0	0.250717
refined	dtwd	s4r0	0.314315
refined	dtwd	s2r0	0.39315
refined	dtwd	s5r0	0.571469
refined	dtwd	s3r0	0.571887
refined	dtwd	s1r3	0.29582
refined	dtwd	s1r2	0.370606
refined	dtwd	s1r1	0.627995
refined	dtwd	s1r4	0.641368
refined	nrs	s1r0	0.705
refined	nrs	s1r1	0.6737
refined	nrs	s1r2	0.7244
refined	nrs	s1r3	0.7041
refined	nrs	s1r4	0.7267
refined	nrs	s2r0	0.703
refined	nrs	s3r0	0.7373
refined	nrs	s4r0	0.7057
refined	nrs	s5r0	0.7019
refined	dpe_score	s1r0	0.550961
refined	dpe_score	s1r1	0.501945
refined	dpe_score	s1r2	0.535685
refined	dpe_score	s1r3	0.533661
refined	dpe_score	s1r4	0.535625
refined	dpe_score	s2r0	0.524256
refined	dpe_score	s3r0	0.545976
refined	dpe_score	s4r0	0.550554
refined	dpe_score	s5r0	0.534866
refined	sliced_wasserstein_distance	s1r0	0.0152318
refined	sliced_wasserstein_distance	s1r1	0.0227107
refined	sliced_wasserstein_distance	s1r2	0.0193685
refined	sliced_wasserstein_distance	s1r3	0.0184387
refined	sliced_wasserstein_distance	s1r4	0.016461
refined	sliced_wasserstein_distance	s2r0	0.0168183
refined	sliced_wasserstein_distance	s3r0	0.0145458
refined	sliced_wasserstein_distance	s4r0	0.0185243
refined	sliced_wasserstein_distance	s5r0	0.0182136
refined	mia_auroc	s1r0	0.399276
refined	mia_auroc	s1r1	0.396749
refined	mia_auroc	s1r2	0.395911
refined	mia_auroc	s1r3	0.399226
refined	mia_auroc	s1r4	0.399771
refined	mia_auroc	s2r0	0.39696
refined	mia_auroc	s3r0	0.398502
refined	mia_auroc	s4r0	0.398596
refined	mia_auroc	s5r0	0.40031

## Sheet: best_runs
preprocessing	metric	run	score	ties
raw	BoundaryAdherence	s4r0	0.996388	1
raw	CategoryAdherence	s2r0	0.997207	1
raw	ContingencySimilarity	s3r0	0.93909	1
raw	CorrelationSimilarity	s4r0	0.95581	1
raw	KSComplement	s5r0	0.889388	1
raw	TVComplement	s3r0	0.969209	1
raw	dpe_score	s1r2	0.501617	1
raw	dtwd	s1r4	0.211945	1
raw	mia_auroc	s1r1	0.49998	1
raw	nrs	s3r0	0.8231	1
raw	sliced_wasserstein_distance	s1r1	0.0420363	1
refined	BoundaryAdherence	s5r0	0.999075	1
refined	CategoryAdherence	s1r0	1	9
refined	ContingencySimilarity	s1r4	0.970752	1
refined	CorrelationSimilarity	s4r0	0.958566	1
refined	KSComplement	s5r0	0.859533	1
refined	TVComplement	s3r0	0.985997	1
refined	dpe_score	s1r0	0.550961	1
refined	dtwd	s1r0	0.250717	1
refined	mia_auroc	s5r0	0.40031	1
refined	nrs	s3r0	0.7373	1
refined	sliced_wasserstein_distance	s1r1	0.0227107	1

## Sheet: best_runs_summary
run	raw	refined
s1r0	0	3
s1r1	2	1
s1r2	1	0
s1r4	1	1
s2r0	1	0
s3r0	3	2
s4r0	2	1
s5r0	1	3
