# Supplementary material for: High‐Fidelity Synthetic Data Replicates Clinical Prediction Performance in a Million‐Patient Diabetes Cohort
Source: Adv Sci (Weinh). 2026 Mar 16;13(29):e16196. doi: 10.1002/advs.202516196 (PMC13205598; doi:10.1002/advs.202516196)
Supplement: Supplementary file 1 — Supporting File: advs74764‐sup‐0001‐SuppMat.zip. [file ADVS-13-e16196-s001.zip › advs74764-sup-0002-tableone-Data.xlsx]

## Sheet: Split1_Replicate0
	Overall	Real	Synthetic	P-Value	Split	Replicate	ES [95.0% CI]
n	1299213	613439	685774		1	0
Male, n (%)	600698 (46.2)	324383 (52.9)	276315 (40.3)	<0.001	1	0	0.25 [0.25, 0.26]
Female, n (%)	698515 (53.8)	289056 (47.1)	409459 (59.7)	<0.001	1	0	0.25 [0.25, 0.26]
Obesity, n (%)	224228 (17.3)	112087 (18.3)	112141 (16.4)	<0.001	1	0	0.05 [0.05, 0.05]
Osteoporosis, n (%)	61100 (4.7)	35553 (5.8)	25547 (3.7)	<0.001	1	0	0.1 [0.09, 0.1]
Hypertension, n (%)	903388 (69.5)	403977 (65.9)	499411 (72.8)	<0.001	1	0	0.15 [0.15, 0.16]
Dyslipidemia, n (%)	708684 (54.5)	323798 (52.8)	384886 (56.1)	<0.001	1	0	0.07 [0.06, 0.07]
Osteoarthritis, spondylosis, n (%)	543542 (41.8)	235115 (38.3)	308427 (45.0)	<0.001	1	0	0.14 [0.13, 0.14]
Mood disorder, n (%)	98564 (7.6)	53157 (8.7)	45407 (6.6)	<0.001	1	0	0.08 [0.07, 0.08]
Ischemic heart disease, n (%)	101607 (7.8)	60003 (9.8)	41604 (6.1)	<0.001	1	0	0.14 [0.13, 0.14]
Fibromyalgia, n (%)	27926 (2.1)	18014 (2.9)	9912 (1.4)	<0.001	1	0	0.1 [0.1, 0.11]
Asthma, n (%)	71508 (5.5)	48203 (7.9)	23305 (3.4)	<0.001	1	0	0.19 [0.19, 0.2]
Glaucoma, n (%)	55054 (4.2)	35051 (5.7)	20003 (2.9)	<0.001	1	0	0.14 [0.13, 0.14]
Hypothyroidism, n (%)	115143 (8.9)	68235 (11.1)	46908 (6.8)	<0.001	1	0	0.15 [0.15, 0.15]
Other arthropathy, n (%)	52927 (4.1)	37366 (6.1)	15561 (2.3)	<0.001	1	0	0.19 [0.19, 0.2]
Limb arteriopathy, n (%)	83297 (6.4)	47317 (7.7)	35980 (5.2)	<0.001	1	0	0.1 [0.1, 0.1]
Gastroesophageal reflux disease, n (%)	40239 (3.1)	28375 (4.6)	11864 (1.7)	<0.001	1	0	0.17 [0.16, 0.17]
Hepatic steatosis, n (%)	66192 (5.1)	42027 (6.9)	24165 (3.5)	<0.001	1	0	0.15 [0.15, 0.15]
Psoriasis, n (%)	28648 (2.2)	20155 (3.3)	8493 (1.2)	<0.001	1	0	0.14 [0.13, 0.14]
Anxiety disorder, n (%)	252300 (19.4)	127575 (20.8)	124725 (18.2)	<0.001	1	0	0.07 [0.06, 0.07]
Tobacco dependence, n (%)	147461 (11.4)	67706 (11.0)	79755 (11.6)	<0.001	1	0	0.02 [0.02, 0.02]
Sequelae of cerebrovascular disease, n (%)	14256 (1.1)	7251 (1.2)	7005 (1.0)	<0.001	1	0	0.02 [0.01, 0.02]
Regional enteritis and ulcerative colitis, n (%)	4715 (0.4)	3837 (0.6)	878 (0.1)	<0.001	1	0	0.08 [0.08, 0.08]
Dementia, n (%)	38735 (3.0)	21221 (3.5)	17514 (2.6)	<0.001	1	0	0.05 [0.05, 0.06]
Epilepsy, n (%)	12672 (1.0)	8868 (1.4)	3804 (0.6)	<0.001	1	0	0.09 [0.09, 0.09]
Personality and adult behavior disorder, n (%)	11958 (0.9)	7377 (1.2)	4581 (0.7)	<0.001	1	0	0.06 [0.05, 0.06]
Alcohol dependence, n (%)	45515 (3.5)	26622 (4.3)	18893 (2.8)	<0.001	1	0	0.09 [0.08, 0.09]
HIV, n (%)	2374 (0.2)	1783 (0.3)	591 (0.1)	<0.001	1	0	0.05 [0.04, 0.05]
COPD (Chronic Obstructive Pulmonary Disease), n (%)	134659 (10.4)	74754 (12.2)	59905 (8.7)	<0.001	1	0	0.11 [0.11, 0.12]
Cervical cancer, n (%)	1840 (0.1)	1101 (0.2)	739 (0.1)	<0.001	1	0	0.02 [0.02, 0.02]
Neurological disease with motor deficit not stroke, n (%)	46464 (3.6)	29304 (4.8)	17160 (2.5)	<0.001	1	0	0.12 [0.12, 0.13]
Chronic liver disease except cirrhosis, n (%)	43454 (3.3)	23781 (3.9)	19673 (2.9)	<0.001	1	0	0.06 [0.05, 0.06]
Ill-defined and other cerebrovascular disease, n (%)	21642 (1.7)	6411 (1.0)	15231 (2.2)	<0.001	1	0	0.09 [0.09, 0.1]
Retinopathy, n (%)	59162 (4.6)	36269 (5.9)	22893 (3.3)	<0.001	1	0	0.12 [0.12, 0.13]
Parkinson's disease, n (%)	10857 (0.8)	7128 (1.2)	3729 (0.5)	<0.001	1	0	0.07 [0.06, 0.07]
Occlusion or stenosis of precerebral arteries, n (%)	12115 (0.9)	7000 (1.1)	5115 (0.7)	<0.001	1	0	0.04 [0.04, 0.04]
Intraabdominal arteriopathy, n (%)	2223 (0.2)	1359 (0.2)	864 (0.1)	<0.001	1	0	0.02 [0.02, 0.03]
Bladder cancer, n (%)	11159 (0.9)	7234 (1.2)	3925 (0.6)	<0.001	1	0	0.07 [0.06, 0.07]
Collagen disease and vasculitis, n (%)	8451 (0.7)	6288 (1.0)	2163 (0.3)	<0.001	1	0	0.09 [0.08, 0.09]
Other organic mental disorder, n (%)	35766 (2.8)	21253 (3.5)	14513 (2.1)	<0.001	1	0	0.08 [0.08, 0.09]
Breast cancer, n (%)	17005 (1.3)	10808 (1.8)	6197 (0.9)	<0.001	1	0	0.07 [0.07, 0.08]
Intellectual disability, n (%)	4160 (0.3)	3007 (0.5)	1153 (0.2)	<0.001	1	0	0.06 [0.05, 0.06]
Dependence on other substances, n (%)	5340 (0.4)	3737 (0.6)	1603 (0.2)	<0.001	1	0	0.06 [0.05, 0.06]
Extrapyramidal syndrome, n (%)	14528 (1.1)	10486 (1.7)	4042 (0.6)	<0.001	1	0	0.11 [0.1, 0.11]
Schizophrenic disorder, n (%)	13814 (1.1)	8940 (1.5)	4874 (0.7)	<0.001	1	0	0.07 [0.07, 0.08]
Gout and other crystal arthropathies, n (%)	52224 (4.0)	35569 (5.8)	16655 (2.4)	<0.001	1	0	0.17 [0.17, 0.17]
Urinary lithiasis, n (%)	85539 (6.6)	51892 (8.5)	33647 (4.9)	<0.001	1	0	0.14 [0.14, 0.15]
Rheumatoid arthritis and related diseases, n (%)	10392 (0.8)	8364 (1.4)	2028 (0.3)	<0.001	1	0	0.12 [0.11, 0.12]
Other functional disorder, n (%)	3908 (0.3)	2466 (0.4)	1442 (0.2)	<0.001	1	0	0.03 [0.03, 0.04]
Eating disorder, n (%)	1680 (0.1)	1040 (0.2)	640 (0.1)	<0.001	1	0	0.02 [0.02, 0.02]
Malabsorption syndrome and food intolerance, n (%)	19073 (1.5)	15473 (2.5)	3600 (0.5)	<0.001	1	0	0.16 [0.16, 0.17]
Liver cirrhosis, n (%)	9693 (0.7)	6804 (1.1)	2889 (0.4)	<0.001	1	0	0.08 [0.08, 0.08]
Leukemia, n (%)	2691 (0.2)	1662 (0.3)	1029 (0.2)	<0.001	1	0	0.03 [0.02, 0.03]
Age-related macular degeneration, n (%)	15363 (1.2)	9846 (1.6)	5517 (0.8)	<0.001	1	0	0.07 [0.07, 0.08]
Non-Hodgkin lymphoma, n (%)	3286 (0.3)	2138 (0.3)	1148 (0.2)	<0.001	1	0	0.04 [0.03, 0.04]
Liver and biliary tract cancer, n (%)	2252 (0.2)	1406 (0.2)	846 (0.1)	<0.001	1	0	0.03 [0.02, 0.03]
Chronic kidney failure, n (%)	96647 (7.4)	62922 (10.3)	33725 (4.9)	<0.001	1	0	0.2 [0.2, 0.21]
Skin melanoma, n (%)	3315 (0.3)	2066 (0.3)	1249 (0.2)	<0.001	1	0	0.03 [0.03, 0.03]
Uterine cancer, n (%)	3258 (0.3)	2607 (0.4)	651 (0.1)	<0.001	1	0	0.06 [0.06, 0.07]
Bone and soft tissue cancer, n (%)	1993 (0.2)	609 (0.1)	1384 (0.2)	<0.001	1	0	0.03 [0.02, 0.03]
Colorectal cancer, n (%)	11957 (0.9)	9453 (1.5)	2504 (0.4)	<0.001	1	0	0.12 [0.12, 0.12]
Atopic dermatitis, n (%)	3433 (0.3)	2343 (0.4)	1090 (0.2)	<0.001	1	0	0.04 [0.04, 0.05]
Early childhood adolescence disorder, n (%)	6055 (0.5)	3327 (0.5)	2728 (0.4)	<0.001	1	0	0.02 [0.02, 0.02]
Head and neck cancer, n (%)	3772 (0.3)	3150 (0.5)	622 (0.1)	<0.001	1	0	0.08 [0.07, 0.08]
Prostate cancer, n (%)	19785 (1.5)	11512 (1.9)	8273 (1.2)	<0.001	1	0	0.05 [0.05, 0.06]
Congenital heart and circulatory anomaly, n (%)	2972 (0.2)	1764 (0.3)	1208 (0.2)	<0.001	1	0	0.02 [0.02, 0.03]
Kidney and renal pelvis cancer, n (%)	3022 (0.2)	1968 (0.3)	1054 (0.2)	<0.001	1	0	0.03 [0.03, 0.04]
Bronchial and lung cancer, n (%)	5492 (0.4)	2990 (0.5)	2502 (0.4)	<0.001	1	0	0.02 [0.02, 0.02]
Thyroid cancer, n (%)	1755 (0.1)	1334 (0.2)	421 (0.1)	<0.001	1	0	0.04 [0.04, 0.05]
Atrial fibrillation, n (%)	124616 (9.6)	47436 (7.7)	77180 (11.3)	<0.001	1	0	0.12 [0.12, 0.12]
Hodgkin's disease, n (%)	740 (0.1)	428 (0.1)	312 (0.0)	<0.001	1	0	0.01 [0.01, 0.01]
Aneurysm of aorta, peripheral, and visceral arteries, n (%)	8401 (0.6)	5333 (0.9)	3068 (0.4)	<0.001	1	0	0.05 [0.05, 0.06]
Testicular cancer, n (%)	235 (0.0)	166 (0.0)	69 (0.0)	<0.001	1	0	0.01 [0.01, 0.02]
Kaposi's sarcoma, n (%)	388 (0.0)	82 (0.0)	306 (0.0)	<0.001	1	0	0.02 [0.01, 0.02]
Stomach cancer, n (%)	1244 (0.1)	864 (0.1)	380 (0.1)	<0.001	1	0	0.03 [0.02, 0.03]
Immunoproliferative cancer, n (%)	1108 (0.1)	685 (0.1)	423 (0.1)	<0.001	1	0	0.02 [0.01, 0.02]
Age at diabetes diagnosis, mean (SD)	61.1 (13.0)	60.6 (13.2)	61.5 (12.9)	<0.001	1	0	0.06 [0.06, 0.06]
Other developmental disorder, n (%)	1327 (0.1)	680 (0.1)	647 (0.1)	0.004	1	0	0.01 [0.0, 0.01]
Autism spectrum disorder, n (%)	230 (0.0)	131 (0.0)	99 (0.0)	0.004	1	0	0.01 [0.0, 0.01]
Pancreatic cancer, n (%)	2549 (0.2)	1270 (0.2)	1279 (0.2)	0.009	1	0	0.0 [0.0, 0.01]
Ovarian cancer, n (%)	1609 (0.1)	804 (0.1)	805 (0.1)	0.029	1	0	0.0 [0.0, 0.01]
Heart failure, n (%)	133564 (10.3)	62763 (10.2)	70801 (10.3)	0.082	1	0	0.0 [-0.0, 0.01]
Acquired valvular disease, n (%)	63643 (4.9)	30218 (4.9)	33425 (4.9)	0.172	1	0	0.0 [-0.0, 0.01]

## Sheet: Split1_Replicate0_age
Unnamed: 0	Overall	Real	Synthetic	P-Value	Split	Replicate	ES [95.0% CI]
n	1299213	613439	685774		1	0
Obesity, median [Q1,Q3]	58.0 [48.2,67.0]	56.3 [46.8,65.9]	60.0 [50.0,68.0]	<0.001	1	0	-0.04 [-0.04, -0.04]
Osteoporosis, median [Q1,Q3]	68.2 [61.0,75.6]	67.2 [60.2,74.1]	70.0 [63.0,77.0]	<0.001	1	0	-0.1 [-0.1, -0.09]
Hypertension, median [Q1,Q3]	61.0 [53.0,69.0]	60.4 [51.9,68.5]	62.0 [53.0,70.0]	<0.001	1	0	0.18 [0.17, 0.18]
Dyslipidemia, median [Q1,Q3]	60.0 [51.8,69.0]	59.2 [50.7,67.9]	61.0 [52.0,70.0]	<0.001	1	0	0.11 [0.1, 0.11]
Osteoarthritis, spondylosis, median [Q1,Q3]	63.7 [56.0,71.4]	63.2 [55.6,71.0]	64.0 [56.0,72.0]	<0.001	1	0	0.14 [0.14, 0.14]
Mood disorder, median [Q1,Q3]	60.1 [51.0,70.0]	59.6 [50.6,69.4]	61.0 [52.0,71.0]	<0.001	1	0	-0.08 [-0.08, -0.07]
Ischemic heart disease, median [Q1,Q3]	65.4 [57.1,73.1]	65.1 [56.9,73.0]	66.0 [58.0,74.0]	<0.001	1	0	-0.14 [-0.14, -0.13]
Fibromyalgia, median [Q1,Q3]	56.9 [49.5,64.2]	54.6 [48.1,61.2]	62.0 [54.0,70.0]	<0.001	1	0	-0.1 [-0.1, -0.1]
Asthma, median [Q1,Q3]	59.0 [47.0,68.9]	57.2 [45.0,67.4]	62.0 [52.0,71.0]	<0.001	1	0	-0.19 [-0.2, -0.19]
Glaucoma, median [Q1,Q3]	67.2 [59.0,75.0]	66.3 [57.8,73.7]	69.0 [61.0,76.0]	<0.001	1	0	-0.14 [-0.14, -0.13]
Hypothyroidism, median [Q1,Q3]	60.0 [50.1,69.3]	59.8 [49.9,69.5]	61.0 [51.0,69.0]	<0.001	1	0	-0.15 [-0.15, -0.15]
Other arthropathy, median [Q1,Q3]	61.4 [52.3,70.6]	60.9 [52.1,69.9]	63.0 [53.0,72.0]	<0.001	1	0	-0.19 [-0.19, -0.19]
Limb arteriopathy, median [Q1,Q3]	67.0 [58.8,75.0]	66.3 [57.9,74.2]	68.0 [60.0,76.0]	<0.001	1	0	-0.1 [-0.1, -0.1]
Gastroesophageal reflux disease, median [Q1,Q3]	62.5 [53.0,71.3]	60.8 [51.2,69.6]	67.0 [58.0,75.0]	<0.001	1	0	-0.16 [-0.17, -0.16]
Hepatic steatosis, median [Q1,Q3]	59.0 [51.0,67.1]	58.7 [50.7,66.8]	60.0 [51.0,68.0]	<0.001	1	0	-0.15 [-0.15, -0.15]
Psoriasis, median [Q1,Q3]	58.0 [48.6,67.0]	56.6 [47.5,65.3]	62.0 [52.0,70.0]	<0.001	1	0	-0.14 [-0.14, -0.13]
Anxiety disorder, median [Q1,Q3]	59.0 [49.5,69.0]	57.8 [48.2,67.9]	60.0 [51.0,70.0]	<0.001	1	0	-0.06 [-0.06, -0.05]
Tobacco dependence, median [Q1,Q3]	57.0 [49.0,65.0]	55.0 [47.4,62.6]	58.0 [50.0,67.0]	<0.001	1	0	0.03 [0.02, 0.03]
Sequelae of cerebrovascular disease, median [Q1,Q3]	72.0 [63.5,79.3]	70.9 [62.2,78.6]	73.0 [65.0,80.0]	<0.001	1	0	-0.02 [-0.02, -0.01]
Regional enteritis and ulcerative colitis, median [Q1,Q3]	58.4 [47.9,68.0]	55.9 [45.8,66.0]	66.0 [60.0,74.0]	<0.001	1	0	-0.08 [-0.08, -0.08]
Dementia, median [Q1,Q3]	77.0 [70.0,82.0]	78.1 [72.3,83.1]	75.0 [67.0,81.0]	<0.001	1	0	-0.05 [-0.06, -0.05]
Epilepsy, median [Q1,Q3]	62.5 [50.4,73.0]	59.4 [47.4,70.7]	68.0 [59.0,77.0]	<0.001	1	0	-0.09 [-0.09, -0.09]
Personality and adult behavior disorder, median [Q1,Q3]	55.8 [44.8,68.0]	52.1 [42.5,62.3]	63.0 [52.0,74.0]	<0.001	1	0	-0.06 [-0.06, -0.05]
Alcohol dependence, median [Q1,Q3]	60.0 [51.4,69.0]	58.1 [50.1,66.7]	63.0 [54.0,72.0]	<0.001	1	0	-0.08 [-0.09, -0.08]
HIV, median [Q1,Q3]	46.4 [39.1,56.7]	44.2 [37.5,52.9]	55.0 [46.0,63.0]	<0.001	1	0	-0.05 [-0.05, -0.04]
COPD (Chronic Obstructive Pulmonary Disease), median [Q1,Q3]	65.3 [57.0,73.1]	64.5 [56.3,72.3]	67.0 [58.0,75.0]	<0.001	1	0	-0.11 [-0.11, -0.11]
Cervical cancer, median [Q1,Q3]	59.0 [48.6,68.1]	53.8 [45.9,62.7]	66.0 [58.0,74.0]	<0.001	1	0	-0.02 [-0.02, -0.02]
Neurological disease with motor deficit not stroke, median [Q1,Q3]	67.3 [57.2,76.0]	66.0 [56.3,74.9]	69.0 [60.0,77.0]	<0.001	1	0	-0.12 [-0.12, -0.12]
Chronic liver disease except cirrhosis, median [Q1,Q3]	61.2 [51.1,71.9]	59.0 [50.3,68.3]	65.0 [53.0,75.0]	<0.001	1	0	-0.05 [-0.06, -0.05]
Ill-defined and other cerebrovascular disease, median [Q1,Q3]	74.3 [65.1,80.1]	71.7 [62.7,79.5]	76.0 [67.0,81.0]	<0.001	1	0	0.09 [0.09, 0.1]
Retinopathy, median [Q1,Q3]	65.7 [57.6,73.3]	65.2 [57.4,73.0]	66.0 [58.0,74.0]	<0.001	1	0	-0.12 [-0.13, -0.12]
Parkinson's disease, median [Q1,Q3]	73.1 [66.4,79.0]	74.1 [67.8,79.4]	71.0 [64.0,77.0]	<0.001	1	0	-0.07 [-0.07, -0.06]
Occlusion or stenosis of precerebral arteries, median [Q1,Q3]	71.0 [63.0,77.8]	69.8 [62.3,76.6]	72.0 [64.0,79.0]	<0.001	1	0	-0.04 [-0.04, -0.04]
Intraabdominal arteriopathy, median [Q1,Q3]	70.6 [62.0,78.0]	72.0 [63.6,79.3]	69.0 [60.0,77.0]	<0.001	1	0	-0.02 [-0.03, -0.02]
Bladder cancer, median [Q1,Q3]	68.0 [61.0,75.0]	67.8 [60.8,74.8]	69.0 [62.0,76.0]	<0.001	1	0	-0.07 [-0.07, -0.06]
Collagen disease and vasculitis, median [Q1,Q3]	72.7 [67.2,77.9]	73.1 [68.0,78.2]	71.0 [65.0,77.0]	<0.001	1	0	-0.09 [-0.09, -0.08]
Other organic mental disorder, median [Q1,Q3]	74.6 [64.0,81.1]	74.4 [63.0,81.3]	75.0 [66.0,81.0]	<0.001	1	0	-0.08 [-0.09, -0.08]
Breast cancer, median [Q1,Q3]	64.0 [55.1,72.0]	62.4 [53.8,70.2]	67.0 [58.0,75.0]	<0.001	1	0	-0.07 [-0.08, -0.07]
Intellectual disability, median [Q1,Q3]	50.4 [39.8,61.0]	47.4 [36.8,57.1]	59.0 [48.0,67.0]	<0.001	1	0	-0.06 [-0.06, -0.05]
Dependence on other substances, median [Q1,Q3]	51.0 [43.0,60.0]	49.5 [41.7,57.6]	55.0 [46.0,65.0]	<0.001	1	0	-0.06 [-0.06, -0.05]
Schizophrenic disorder, median [Q1,Q3]	55.8 [43.0,71.0]	49.9 [39.9,62.4]	69.0 [55.0,79.0]	<0.001	1	0	-0.07 [-0.08, -0.07]
Diabetes, median [Q1,Q3]	61.6 [52.4,70.6]	61.1 [51.9,70.1]	62.0 [53.0,71.0]	<0.001	1	0	0.06 [0.06, 0.06]
Gout and other crystal arthropathies, median [Q1,Q3]	62.1 [52.5,71.0]	61.8 [52.1,70.8]	63.0 [53.0,72.0]	<0.001	1	0	-0.17 [-0.17, -0.17]
Urinary lithiasis, median [Q1,Q3]	60.0 [50.0,69.3]	57.9 [48.7,67.1]	63.0 [53.0,72.0]	<0.001	1	0	-0.14 [-0.14, -0.14]
Heart failure, median [Q1,Q3]	72.1 [63.9,79.4]	72.6 [63.9,79.5]	72.0 [63.0,79.0]	<0.001	1	0	0.0 [-0.0, 0.01]
Rheumatoid arthritis and related diseases, median [Q1,Q3]	62.5 [52.9,71.7]	60.9 [51.6,69.9]	69.0 [61.0,76.0]	<0.001	1	0	-0.12 [-0.12, -0.11]
Other functional disorder, median [Q1,Q3]	63.0 [50.2,75.0]	59.1 [48.8,70.2]	71.0 [56.0,79.0]	<0.001	1	0	-0.03 [-0.04, -0.03]
Eating disorder, median [Q1,Q3]	52.0 [40.9,63.0]	46.4 [35.6,56.8]	59.0 [50.0,72.0]	<0.001	1	0	-0.02 [-0.02, -0.02]
Malabsorption syndrome and food intolerance, median [Q1,Q3]	60.8 [51.1,69.3]	59.5 [50.1,68.3]	65.0 [57.0,73.0]	<0.001	1	0	-0.16 [-0.17, -0.16]
Leukemia, median [Q1,Q3]	67.9 [58.1,76.5]	66.9 [57.8,75.1]	70.0 [59.0,77.0]	<0.001	1	0	-0.03 [-0.03, -0.02]
Ovarian cancer, median [Q1,Q3]	61.0 [50.8,71.7]	59.7 [50.6,68.5]	64.0 [51.0,74.0]	<0.001	1	0	-0.0 [-0.01, -0.0]
Age-related macular degeneration, median [Q1,Q3]	75.1 [67.2,81.0]	75.4 [67.7,81.3]	75.0 [67.0,81.0]	<0.001	1	0	-0.07 [-0.08, -0.07]
Non-Hodgkin lymphoma, median [Q1,Q3]	65.4 [56.0,73.7]	63.2 [54.3,72.1]	69.0 [60.0,76.0]	<0.001	1	0	-0.04 [-0.04, -0.03]
Chronic kidney failure, median [Q1,Q3]	75.8 [67.6,82.0]	76.6 [68.7,83.0]	74.0 [66.0,80.0]	<0.001	1	0	-0.21 [-0.21, -0.2]
Skin melanoma, median [Q1,Q3]	67.9 [58.0,75.5]	65.2 [55.8,73.6]	72.0 [63.0,77.0]	<0.001	1	0	-0.03 [-0.03, -0.03]
Uterine cancer, median [Q1,Q3]	64.3 [56.7,72.0]	63.5 [56.4,70.8]	68.0 [60.0,76.0]	<0.001	1	0	-0.06 [-0.07, -0.06]
Bone and soft tissue cancer, median [Q1,Q3]	69.0 [55.0,78.0]	63.8 [54.1,71.4]	71.0 [56.0,80.0]	<0.001	1	0	0.03 [0.02, 0.03]
Colorectal cancer, median [Q1,Q3]	67.9 [60.1,75.0]	68.4 [61.0,75.3]	65.5 [57.0,73.0]	<0.001	1	0	-0.12 [-0.12, -0.12]
Atopic dermatitis, median [Q1,Q3]	59.4 [46.9,70.0]	55.3 [43.1,66.6]	67.0 [57.0,75.0]	<0.001	1	0	-0.04 [-0.05, -0.04]
Early childhood adolescence disorder, median [Q1,Q3]	66.0 [53.6,76.3]	63.7 [49.8,75.6]	67.0 [58.0,77.0]	<0.001	1	0	-0.02 [-0.02, -0.02]
Other developmental disorder, median [Q1,Q3]	63.0 [50.6,74.0]	59.5 [45.1,71.9]	67.0 [55.0,76.0]	<0.001	1	0	-0.01 [-0.01, -0.0]
Head and neck cancer, median [Q1,Q3]	64.6 [56.7,72.4]	63.8 [56.1,71.4]	69.0 [61.0,79.0]	<0.001	1	0	-0.08 [-0.08, -0.07]
Prostate cancer, median [Q1,Q3]	67.9 [61.9,74.0]	68.7 [63.0,74.2]	66.0 [60.0,73.0]	<0.001	1	0	-0.05 [-0.06, -0.05]
Congenital heart and circulatory anomaly, median [Q1,Q3]	62.0 [53.0,70.4]	61.0 [51.1,70.1]	63.0 [56.0,71.0]	<0.001	1	0	-0.02 [-0.03, -0.02]
Bronchial and lung cancer, median [Q1,Q3]	68.0 [60.9,75.0]	67.4 [60.5,74.2]	69.0 [61.0,76.0]	<0.001	1	0	-0.02 [-0.02, -0.02]
Thyroid cancer, median [Q1,Q3]	58.5 [49.0,67.2]	57.3 [48.4,65.6]	62.0 [52.0,72.0]	<0.001	1	0	-0.04 [-0.05, -0.04]
Atrial fibrillation, median [Q1,Q3]	73.7 [66.0,80.0]	73.0 [65.4,79.6]	74.0 [67.0,80.0]	<0.001	1	0	0.12 [0.12, 0.13]
Hodgkin's disease, median [Q1,Q3]	54.9 [45.0,65.0]	53.0 [41.9,64.2]	57.0 [48.0,66.0]	<0.001	1	0	-0.01 [-0.01, -0.01]
Aneurysm of aorta, peripheral, and visceral arteries, median [Q1,Q3]	69.1 [61.0,76.0]	69.5 [62.2,76.0]	69.0 [60.0,76.0]	<0.001	1	0	-0.05 [-0.06, -0.05]
Autism spectrum disorder, median [Q1,Q3]	59.5 [44.9,72.0]	48.8 [32.7,59.5]	72.0 [65.0,84.0]	<0.001	1	0	-0.01 [-0.01, -0.0]
Age at diabetes diagnosis, median [Q1,Q3]	61.6 [52.4,70.6]	61.1 [51.9,70.1]	62.0 [53.0,71.0]	<0.001	1	0
Acquired valvular disease, median [Q1,Q3]	72.0 [64.0,79.0]	72.0 [63.9,78.9]	72.0 [64.0,79.0]	0.007	1	0	-0.0 [-0.01, 0.0]
Immunoproliferative cancer, median [Q1,Q3]	71.0 [62.0,78.0]	70.3 [61.9,77.1]	72.0 [62.0,79.0]	0.014	1	0	-0.02 [-0.02, -0.01]
Liver cirrhosis, median [Q1,Q3]	59.8 [51.5,68.6]	59.7 [52.0,68.4]	60.0 [50.0,69.0]	0.054	1	0	-0.08 [-0.08, -0.08]
Kaposi's sarcoma, median [Q1,Q3]	69.0 [60.3,76.0]	68.5 [58.0,73.1]	69.0 [61.0,77.0]	0.085	1	0	0.02 [0.01, 0.02]
Testicular cancer, median [Q1,Q3]	46.4 [38.1,56.8]	45.8 [37.5,55.8]	50.0 [40.0,59.0]	0.102	1	0	-0.01 [-0.02, -0.01]
Liver and biliary tract cancer, median [Q1,Q3]	66.0 [58.4,74.0]	66.3 [58.7,74.4]	66.0 [58.0,73.8]	0.107	1	0	-0.03 [-0.03, -0.02]
Extrapyramidal syndrome, median [Q1,Q3]	70.0 [62.1,76.5]	70.1 [62.5,76.5]	70.0 [61.0,77.0]	0.132	1	0	-0.11 [-0.11, -0.1]
Pancreatic cancer, median [Q1,Q3]	67.0 [58.0,75.0]	66.3 [57.6,74.8]	67.0 [59.0,75.0]	0.161	1	0	-0.0 [-0.01, -0.0]
Kidney and renal pelvis cancer, median [Q1,Q3]	66.0 [57.5,74.0]	65.8 [57.1,73.5]	66.0 [58.0,74.0]	0.172	1	0	-0.03 [-0.04, -0.03]
Stomach cancer, median [Q1,Q3]	69.8 [61.6,76.5]	70.0 [61.9,76.4]	69.0 [61.0,77.0]	0.684	1	0	-0.03 [-0.03, -0.02]

## Sheet: Split1_Replicate1
	Overall	Real	Synthetic	P-Value	Split	Replicate	ES [95.0% CI]
n	1310394	613439	696955		1	1
Male, n (%)	629898 (48.1)	324383 (52.9)	305515 (43.8)	<0.001	1	1	0.19 [0.18, 0.19]
Female, n (%)	680496 (51.9)	289056 (47.1)	391440 (56.2)	<0.001	1	1	0.19 [0.18, 0.19]
Obesity, n (%)	213973 (16.3)	112087 (18.3)	101886 (14.6)	<0.001	1	1	0.05 [0.05, 0.06]
Osteoporosis, n (%)	44897 (3.4)	35553 (5.8)	9344 (1.3)	<0.001	1	1	0.23 [0.22, 0.23]
Hypertension, n (%)	844955 (64.5)	403977 (65.9)	440978 (63.3)	<0.001	1	1	0.01 [0.0, 0.01]
Dyslipidemia, n (%)	762589 (58.2)	323798 (52.8)	438791 (63.0)	<0.001	1	1	0.28 [0.28, 0.29]
Osteoarthritis, spondylosis, n (%)	552195 (42.1)	235115 (38.3)	317080 (45.5)	<0.001	1	1	0.2 [0.2, 0.2]
Mood disorder, n (%)	103656 (7.9)	53157 (8.7)	50499 (7.2)	<0.001	1	1	0.0 [-0.0, 0.0]
Ischemic heart disease, n (%)	122436 (9.3)	60003 (9.8)	62433 (9.0)	<0.001	1	1	0.01 [0.01, 0.01]
Fibromyalgia, n (%)	23171 (1.8)	18014 (2.9)	5157 (0.7)	<0.001	1	1	0.15 [0.15, 0.16]
Asthma, n (%)	61773 (4.7)	48203 (7.9)	13570 (1.9)	<0.001	1	1	0.26 [0.26, 0.27]
Glaucoma, n (%)	60607 (4.6)	35051 (5.7)	25556 (3.7)	<0.001	1	1	0.07 [0.07, 0.07]
Hypothyroidism, n (%)	112694 (8.6)	68235 (11.1)	44459 (6.4)	<0.001	1	1	0.14 [0.13, 0.14]
Other arthropathy, n (%)	61322 (4.7)	37366 (6.1)	23956 (3.4)	<0.001	1	1	0.1 [0.09, 0.1]
Gastroesophageal reflux disease, n (%)	33086 (2.5)	28375 (4.6)	4711 (0.7)	<0.001	1	1	0.23 [0.23, 0.24]
Hepatic steatosis, n (%)	56896 (4.3)	42027 (6.9)	14869 (2.1)	<0.001	1	1	0.2 [0.2, 0.21]
Psoriasis, n (%)	24889 (1.9)	20155 (3.3)	4734 (0.7)	<0.001	1	1	0.17 [0.17, 0.17]
Anxiety disorder, n (%)	209666 (16.0)	127575 (20.8)	82091 (11.8)	<0.001	1	1	0.19 [0.19, 0.2]
Tobacco dependence, n (%)	109873 (8.4)	67706 (11.0)	42167 (6.1)	<0.001	1	1	0.15 [0.14, 0.15]
Sequelae of cerebrovascular disease, n (%)	9095 (0.7)	7251 (1.2)	1844 (0.3)	<0.001	1	1	0.07 [0.07, 0.07]
Regional enteritis and ulcerative colitis, n (%)	4580 (0.3)	3837 (0.6)	743 (0.1)	<0.001	1	1	0.07 [0.07, 0.08]
Dementia, n (%)	36146 (2.8)	21221 (3.5)	14925 (2.1)	<0.001	1	1	0.03 [0.02, 0.03]
Epilepsy, n (%)	10315 (0.8)	8868 (1.4)	1447 (0.2)	<0.001	1	1	0.11 [0.1, 0.11]
Personality and adult behavior disorder, n (%)	8616 (0.7)	7377 (1.2)	1239 (0.2)	<0.001	1	1	0.11 [0.11, 0.12]
Alcohol dependence, n (%)	39189 (3.0)	26622 (4.3)	12567 (1.8)	<0.001	1	1	0.13 [0.12, 0.13]
HIV, n (%)	2185 (0.2)	1783 (0.3)	402 (0.1)	<0.001	1	1	0.05 [0.05, 0.06]
COPD (Chronic Obstructive Pulmonary Disease), n (%)	121278 (9.3)	74754 (12.2)	46524 (6.7)	<0.001	1	1	0.15 [0.14, 0.15]
Cervical cancer, n (%)	1790 (0.1)	1101 (0.2)	689 (0.1)	<0.001	1	1	0.01 [0.01, 0.01]
Neurological disease with motor deficit not stroke, n (%)	45840 (3.5)	29304 (4.8)	16536 (2.4)	<0.001	1	1	0.09 [0.09, 0.09]
Chronic liver disease except cirrhosis, n (%)	29359 (2.2)	23781 (3.9)	5578 (0.8)	<0.001	1	1	0.19 [0.19, 0.2]
Ill-defined and other cerebrovascular disease, n (%)	7199 (0.5)	6411 (1.0)	788 (0.1)	<0.001	1	1	0.11 [0.1, 0.11]
Retinopathy, n (%)	52931 (4.0)	36269 (5.9)	16662 (2.4)	<0.001	1	1	0.15 [0.14, 0.15]
Parkinson's disease, n (%)	8836 (0.7)	7128 (1.2)	1708 (0.2)	<0.001	1	1	0.09 [0.09, 0.1]
Occlusion or stenosis of precerebral arteries, n (%)	8156 (0.6)	7000 (1.1)	1156 (0.2)	<0.001	1	1	0.11 [0.1, 0.11]
Acquired valvular disease, n (%)	49385 (3.8)	30218 (4.9)	19167 (2.8)	<0.001	1	1	0.07 [0.07, 0.07]
Intraabdominal arteriopathy, n (%)	1489 (0.1)	1359 (0.2)	130 (0.0)	<0.001	1	1	0.05 [0.04, 0.05]
Bladder cancer, n (%)	11783 (0.9)	7234 (1.2)	4549 (0.7)	<0.001	1	1	0.03 [0.03, 0.04]
Collagen disease and vasculitis, n (%)	7013 (0.5)	6288 (1.0)	725 (0.1)	<0.001	1	1	0.12 [0.11, 0.12]
Other organic mental disorder, n (%)	25996 (2.0)	21253 (3.5)	4743 (0.7)	<0.001	1	1	0.16 [0.16, 0.17]
Breast cancer, n (%)	15987 (1.2)	10808 (1.8)	5179 (0.7)	<0.001	1	1	0.08 [0.07, 0.08]
Intellectual disability, n (%)	3607 (0.3)	3007 (0.5)	600 (0.1)	<0.001	1	1	0.07 [0.07, 0.07]
Dependence on other substances, n (%)	4402 (0.3)	3737 (0.6)	665 (0.1)	<0.001	1	1	0.07 [0.07, 0.08]
Extrapyramidal syndrome, n (%)	14582 (1.1)	10486 (1.7)	4096 (0.6)	<0.001	1	1	0.07 [0.06, 0.07]
Schizophrenic disorder, n (%)	11543 (0.9)	8940 (1.5)	2603 (0.4)	<0.001	1	1	0.1 [0.09, 0.1]
Gout and other crystal arthropathies, n (%)	42726 (3.3)	35569 (5.8)	7157 (1.0)	<0.001	1	1	0.25 [0.25, 0.26]
Urinary lithiasis, n (%)	63294 (4.8)	51892 (8.5)	11402 (1.6)	<0.001	1	1	0.3 [0.29, 0.3]
Heart failure, n (%)	121515 (9.3)	62763 (10.2)	58752 (8.4)	<0.001	1	1	0.0 [-0.0, 0.01]
Rheumatoid arthritis and related diseases, n (%)	10916 (0.8)	8364 (1.4)	2552 (0.4)	<0.001	1	1	0.09 [0.09, 0.1]
Other functional disorder, n (%)	2762 (0.2)	2466 (0.4)	296 (0.0)	<0.001	1	1	0.07 [0.07, 0.07]
Eating disorder, n (%)	1589 (0.1)	1040 (0.2)	549 (0.1)	<0.001	1	1	0.01 [0.0, 0.01]
Malabsorption syndrome and food intolerance, n (%)	18604 (1.4)	15473 (2.5)	3131 (0.4)	<0.001	1	1	0.16 [0.16, 0.17]
Liver cirrhosis, n (%)	8216 (0.6)	6804 (1.1)	1412 (0.2)	<0.001	1	1	0.1 [0.1, 0.1]
Leukemia, n (%)	2138 (0.2)	1662 (0.3)	476 (0.1)	<0.001	1	1	0.04 [0.04, 0.05]
Ovarian cancer, n (%)	1128 (0.1)	804 (0.1)	324 (0.0)	<0.001	1	1	0.02 [0.02, 0.03]
Age-related macular degeneration, n (%)	12065 (0.9)	9846 (1.6)	2219 (0.3)	<0.001	1	1	0.12 [0.11, 0.12]
Non-Hodgkin lymphoma, n (%)	2899 (0.2)	2138 (0.3)	761 (0.1)	<0.001	1	1	0.04 [0.03, 0.04]
Liver and biliary tract cancer, n (%)	2688 (0.2)	1406 (0.2)	1282 (0.2)	<0.001	1	1	0.0 [-0.0, 0.01]
Chronic kidney failure, n (%)	123816 (9.4)	62922 (10.3)	60894 (8.7)	<0.001	1	1	0.03 [0.02, 0.03]
Skin melanoma, n (%)	2536 (0.2)	2066 (0.3)	470 (0.1)	<0.001	1	1	0.06 [0.05, 0.06]
Bone and soft tissue cancer, n (%)	1478 (0.1)	609 (0.1)	869 (0.1)	<0.001	1	1	0.02 [0.01, 0.02]
Colorectal cancer, n (%)	11870 (0.9)	9453 (1.5)	2417 (0.3)	<0.001	1	1	0.11 [0.11, 0.11]
Atopic dermatitis, n (%)	2801 (0.2)	2343 (0.4)	458 (0.1)	<0.001	1	1	0.06 [0.06, 0.07]
Early childhood adolescence disorder, n (%)	4191 (0.3)	3327 (0.5)	864 (0.1)	<0.001	1	1	0.04 [0.04, 0.04]
Other developmental disorder, n (%)	921 (0.1)	680 (0.1)	241 (0.0)	<0.001	1	1	0.02 [0.02, 0.03]
Head and neck cancer, n (%)	4762 (0.4)	3150 (0.5)	1612 (0.2)	<0.001	1	1	0.03 [0.03, 0.03]
Prostate cancer, n (%)	14288 (1.1)	11512 (1.9)	2776 (0.4)	<0.001	1	1	0.13 [0.12, 0.13]
Congenital heart and circulatory anomaly, n (%)	2332 (0.2)	1764 (0.3)	568 (0.1)	<0.001	1	1	0.04 [0.03, 0.04]
Pancreatic cancer, n (%)	1832 (0.1)	1270 (0.2)	562 (0.1)	<0.001	1	1	0.03 [0.02, 0.03]
Kidney and renal pelvis cancer, n (%)	2641 (0.2)	1968 (0.3)	673 (0.1)	<0.001	1	1	0.04 [0.04, 0.04]
Bronchial and lung cancer, n (%)	4697 (0.4)	2990 (0.5)	1707 (0.2)	<0.001	1	1	0.02 [0.02, 0.03]
Thyroid cancer, n (%)	1782 (0.1)	1334 (0.2)	448 (0.1)	<0.001	1	1	0.03 [0.03, 0.04]
Atrial fibrillation, n (%)	67105 (5.1)	47436 (7.7)	19669 (2.8)	<0.001	1	1	0.18 [0.17, 0.18]
Hodgkin's disease, n (%)	661 (0.1)	428 (0.1)	233 (0.0)	<0.001	1	1	0.0 [-0.0, 0.0]
Aneurysm of aorta, peripheral, and visceral arteries, n (%)	7475 (0.6)	5333 (0.9)	2142 (0.3)	<0.001	1	1	0.05 [0.05, 0.06]
Autism spectrum disorder, n (%)	151 (0.0)	131 (0.0)	20 (0.0)	<0.001	1	1	0.01 [0.01, 0.02]
Testicular cancer, n (%)	226 (0.0)	166 (0.0)	60 (0.0)	<0.001	1	1	0.01 [0.01, 0.02]
Stomach cancer, n (%)	1381 (0.1)	864 (0.1)	517 (0.1)	<0.001	1	1	0.01 [0.01, 0.02]
Immunoproliferative cancer, n (%)	1154 (0.1)	685 (0.1)	469 (0.1)	<0.001	1	1	0.01 [0.0, 0.01]
Age at diabetes diagnosis, mean (SD)	60.8 (12.9)	60.6 (13.2)	60.9 (12.7)	<0.001	1	1	0.03 [0.03, 0.03]
Uterine cancer, n (%)	5347 (0.4)	2607 (0.4)	2740 (0.4)	0.005	1	1	0.01 [0.01, 0.02]
Kaposi's sarcoma, n (%)	189 (0.0)	82 (0.0)	107 (0.0)	0.384	1	1	0.01 [0.0, 0.01]
Limb arteriopathy, n (%)	101036 (7.7)	47317 (7.7)	53719 (7.7)	0.905	1	1	0.06 [0.06, 0.06]

## Sheet: Split1_Replicate1_age
Unnamed: 0	Overall	Real	Synthetic	P-Value	Split	Replicate	ES [95.0% CI]
n	1310394	613439	696955		1	1
Obesity, median [Q1,Q3]	59.0 [50.0,68.0]	56.3 [46.8,65.9]	62.0 [53.0,70.0]	<0.001	1	1	-0.08 [-0.09, -0.08]
Osteoporosis, median [Q1,Q3]	67.0 [59.7,74.0]	67.2 [60.2,74.1]	66.0 [57.0,74.0]	<0.001	1	1	-0.24 [-0.25, -0.24]
Hypertension, median [Q1,Q3]	61.0 [52.6,69.3]	60.4 [51.9,68.5]	62.0 [53.0,70.0]	<0.001	1	1	0.0 [0.0, 0.01]
Dyslipidemia, median [Q1,Q3]	60.0 [51.0,68.8]	59.2 [50.7,67.9]	60.0 [52.0,69.0]	<0.001	1	1	0.21 [0.21, 0.22]
Osteoarthritis, spondylosis, median [Q1,Q3]	63.5 [55.0,71.4]	63.2 [55.6,71.0]	64.0 [55.0,72.0]	<0.001	1	1	0.15 [0.14, 0.15]
Ischemic heart disease, median [Q1,Q3]	65.3 [57.0,73.2]	65.1 [56.9,73.0]	66.0 [57.0,74.0]	<0.001	1	1	-0.03 [-0.03, -0.02]
Fibromyalgia, median [Q1,Q3]	56.0 [49.0,63.7]	54.6 [48.1,61.2]	64.0 [54.0,71.0]	<0.001	1	1	-0.16 [-0.17, -0.16]
Glaucoma, median [Q1,Q3]	67.4 [60.0,74.0]	66.3 [57.8,73.7]	69.0 [63.0,74.0]	<0.001	1	1	-0.1 [-0.1, -0.09]
Hypothyroidism, median [Q1,Q3]	63.4 [53.1,72.2]	59.8 [49.9,69.5]	68.0 [59.0,75.0]	<0.001	1	1	-0.16 [-0.16, -0.16]
Other arthropathy, median [Q1,Q3]	61.0 [52.0,70.7]	60.9 [52.1,69.9]	62.0 [52.0,72.0]	<0.001	1	1	-0.12 [-0.13, -0.12]
Hepatic steatosis, median [Q1,Q3]	59.3 [51.2,68.4]	58.7 [50.7,66.8]	63.0 [53.0,72.0]	<0.001	1	1	-0.23 [-0.23, -0.22]
Psoriasis, median [Q1,Q3]	57.8 [48.5,67.3]	56.6 [47.5,65.3]	66.0 [54.0,75.0]	<0.001	1	1	-0.19 [-0.19, -0.18]
Anxiety disorder, median [Q1,Q3]	60.0 [50.3,70.0]	57.8 [48.2,67.9]	63.0 [53.0,71.0]	<0.001	1	1	-0.23 [-0.24, -0.23]
Tobacco dependence, median [Q1,Q3]	55.2 [48.0,63.0]	55.0 [47.4,62.6]	56.0 [49.0,63.0]	<0.001	1	1	-0.18 [-0.18, -0.17]
Regional enteritis and ulcerative colitis, median [Q1,Q3]	56.8 [46.8,66.8]	55.9 [45.8,66.0]	61.0 [51.0,70.0]	<0.001	1	1	-0.09 [-0.09, -0.08]
Dementia, median [Q1,Q3]	77.8 [71.6,82.8]	78.1 [72.3,83.1]	77.0 [71.0,82.0]	<0.001	1	1	-0.08 [-0.08, -0.08]
Epilepsy, median [Q1,Q3]	58.8 [47.0,70.4]	59.4 [47.4,70.7]	54.0 [45.0,68.0]	<0.001	1	1	-0.14 [-0.14, -0.13]
Personality and adult behavior disorder, median [Q1,Q3]	53.2 [43.4,64.3]	52.1 [42.5,62.3]	62.0 [51.0,72.0]	<0.001	1	1	-0.12 [-0.13, -0.12]
HIV, median [Q1,Q3]	45.5 [37.9,56.2]	44.2 [37.5,52.9]	57.0 [44.0,70.0]	<0.001	1	1	-0.06 [-0.06, -0.05]
COPD (Chronic Obstructive Pulmonary Disease), median [Q1,Q3]	64.9 [56.0,73.0]	64.5 [56.3,72.3]	66.0 [56.0,75.0]	<0.001	1	1	-0.19 [-0.19, -0.18]
Neurological disease with motor deficit not stroke, median [Q1,Q3]	68.0 [58.7,76.0]	66.0 [56.3,74.9]	70.0 [63.0,78.0]	<0.001	1	1	-0.13 [-0.13, -0.13]
Chronic liver disease except cirrhosis, median [Q1,Q3]	58.3 [49.7,67.8]	59.0 [50.3,68.3]	55.0 [48.0,65.0]	<0.001	1	1	-0.2 [-0.21, -0.2]
Ill-defined and other cerebrovascular disease, median [Q1,Q3]	72.0 [63.0,79.6]	71.7 [62.7,79.5]	74.0 [67.0,81.0]	<0.001	1	1	-0.12 [-0.13, -0.12]
Retinopathy, median [Q1,Q3]	64.5 [56.0,72.1]	65.2 [57.4,73.0]	63.0 [54.0,70.0]	<0.001	1	1	-0.18 [-0.18, -0.17]
Occlusion or stenosis of precerebral arteries, median [Q1,Q3]	69.4 [61.8,76.2]	69.8 [62.3,76.6]	67.0 [58.0,74.0]	<0.001	1	1	-0.12 [-0.12, -0.12]
Acquired valvular disease, median [Q1,Q3]	71.8 [64.0,78.3]	72.0 [63.9,78.9]	71.0 [64.0,77.0]	<0.001	1	1	-0.11 [-0.12, -0.11]
Bladder cancer, median [Q1,Q3]	68.0 [60.0,75.0]	67.8 [60.8,74.8]	68.0 [58.0,75.0]	<0.001	1	1	-0.06 [-0.06, -0.05]
Collagen disease and vasculitis, median [Q1,Q3]	73.4 [68.2,78.5]	73.1 [68.0,78.2]	76.0 [71.0,80.0]	<0.001	1	1	-0.12 [-0.13, -0.12]
Other organic mental disorder, median [Q1,Q3]	73.4 [61.8,80.7]	74.4 [63.0,81.3]	69.0 [56.0,77.0]	<0.001	1	1	-0.2 [-0.2, -0.19]
Breast cancer, median [Q1,Q3]	61.4 [52.1,70.2]	62.4 [53.8,70.2]	58.0 [51.0,70.0]	<0.001	1	1	-0.09 [-0.1, -0.09]
Intellectual disability, median [Q1,Q3]	46.0 [35.3,56.7]	47.4 [36.8,57.1]	40.0 [30.0,54.0]	<0.001	1	1	-0.08 [-0.08, -0.07]
Dependence on other substances, median [Q1,Q3]	50.5 [42.6,58.1]	49.5 [41.7,57.6]	53.0 [49.0,61.0]	<0.001	1	1	-0.09 [-0.09, -0.08]
Extrapyramidal syndrome, median [Q1,Q3]	71.1 [63.8,77.0]	70.1 [62.5,76.5]	73.0 [67.0,79.0]	<0.001	1	1	-0.11 [-0.11, -0.1]
Schizophrenic disorder, median [Q1,Q3]	51.7 [41.2,63.6]	49.9 [39.9,62.4]	56.0 [48.0,69.0]	<0.001	1	1	-0.11 [-0.12, -0.11]
Diabetes, median [Q1,Q3]	61.0 [52.0,70.0]	61.1 [51.9,70.1]	61.0 [52.0,70.0]	<0.001	1	1	0.01 [0.0, 0.01]
Gout and other crystal arthropathies, median [Q1,Q3]	61.0 [51.0,70.0]	61.8 [52.1,70.8]	56.0 [47.0,66.0]	<0.001	1	1	-0.27 [-0.27, -0.26]
Urinary lithiasis, median [Q1,Q3]	58.8 [49.5,68.2]	57.9 [48.7,67.1]	64.0 [53.0,73.0]	<0.001	1	1	-0.31 [-0.32, -0.31]
Heart failure, median [Q1,Q3]	73.0 [64.4,79.1]	72.6 [63.9,79.5]	73.0 [65.0,79.0]	<0.001	1	1	-0.06 [-0.06, -0.06]
Rheumatoid arthritis and related diseases, median [Q1,Q3]	64.4 [53.7,74.5]	60.9 [51.6,69.9]	76.0 [70.0,80.0]	<0.001	1	1	-0.11 [-0.11, -0.1]
Other functional disorder, median [Q1,Q3]	59.8 [49.0,71.0]	59.1 [48.8,70.2]	66.0 [53.0,75.2]	<0.001	1	1	-0.08 [-0.08, -0.07]
Eating disorder, median [Q1,Q3]	54.0 [41.5,68.0]	46.4 [35.6,56.8]	69.0 [59.0,76.0]	<0.001	1	1	-0.03 [-0.03, -0.02]
Malabsorption syndrome and food intolerance, median [Q1,Q3]	61.0 [51.3,70.0]	59.5 [50.1,68.3]	69.0 [59.0,75.0]	<0.001	1	1	-0.17 [-0.18, -0.17]
Liver cirrhosis, median [Q1,Q3]	60.3 [52.5,69.0]	59.7 [52.0,68.4]	63.0 [55.0,71.0]	<0.001	1	1	-0.11 [-0.12, -0.11]
Leukemia, median [Q1,Q3]	68.4 [59.5,76.0]	66.9 [57.8,75.1]	72.0 [66.0,78.0]	<0.001	1	1	-0.05 [-0.05, -0.05]
Ovarian cancer, median [Q1,Q3]	63.4 [53.0,72.9]	59.7 [50.6,68.5]	73.0 [67.0,77.0]	<0.001	1	1	-0.03 [-0.03, -0.02]
Age-related macular degeneration, median [Q1,Q3]	74.0 [65.8,80.2]	75.4 [67.7,81.3]	67.0 [58.0,74.0]	<0.001	1	1	-0.13 [-0.14, -0.13]
Non-Hodgkin lymphoma, median [Q1,Q3]	65.2 [56.0,73.7]	63.2 [54.3,72.1]	70.0 [63.0,77.0]	<0.001	1	1	-0.05 [-0.05, -0.05]
Chronic kidney failure, median [Q1,Q3]	75.3 [67.3,82.0]	76.6 [68.7,83.0]	74.0 [66.0,81.0]	<0.001	1	1	-0.06 [-0.06, -0.05]
Uterine cancer, median [Q1,Q3]	67.5 [59.0,75.0]	63.5 [56.4,70.8]	71.0 [64.0,77.0]	<0.001	1	1	-0.0 [-0.01, -0.0]
Colorectal cancer, median [Q1,Q3]	69.2 [61.6,76.0]	68.4 [61.0,75.3]	72.0 [65.0,78.0]	<0.001	1	1	-0.12 [-0.13, -0.12]
Atopic dermatitis, median [Q1,Q3]	57.1 [45.0,67.5]	55.3 [43.1,66.6]	64.0 [54.0,72.0]	<0.001	1	1	-0.07 [-0.07, -0.06]
Early childhood adolescence disorder, median [Q1,Q3]	64.9 [51.0,76.4]	63.7 [49.8,75.6]	68.5 [54.0,78.0]	<0.001	1	1	-0.07 [-0.08, -0.07]
Head and neck cancer, median [Q1,Q3]	61.0 [52.0,69.8]	63.8 [56.1,71.4]	53.0 [42.0,63.2]	<0.001	1	1	-0.05 [-0.05, -0.04]
Prostate cancer, median [Q1,Q3]	69.0 [63.0,74.9]	68.7 [63.0,74.2]	71.0 [63.0,77.0]	<0.001	1	1	-0.14 [-0.14, -0.14]
Congenital heart and circulatory anomaly, median [Q1,Q3]	63.9 [52.9,72.7]	61.0 [51.1,70.1]	72.0 [63.0,77.0]	<0.001	1	1	-0.05 [-0.05, -0.04]
Pancreatic cancer, median [Q1,Q3]	67.0 [59.3,75.0]	66.3 [57.6,74.8]	69.0 [62.0,75.0]	<0.001	1	1	-0.03 [-0.04, -0.03]
Bronchial and lung cancer, median [Q1,Q3]	66.3 [58.0,74.0]	67.4 [60.5,74.2]	64.0 [51.0,74.0]	<0.001	1	1	-0.04 [-0.04, -0.04]
Thyroid cancer, median [Q1,Q3]	58.0 [49.0,66.8]	57.3 [48.4,65.6]	60.0 [51.0,70.0]	<0.001	1	1	-0.04 [-0.04, -0.04]
Atrial fibrillation, median [Q1,Q3]	71.9 [63.7,78.9]	73.0 [65.4,79.6]	69.0 [60.0,76.0]	<0.001	1	1	-0.22 [-0.23, -0.22]
Hodgkin's disease, median [Q1,Q3]	55.0 [45.0,66.2]	53.0 [41.9,64.2]	61.0 [52.0,70.0]	<0.001	1	1	-0.02 [-0.02, -0.01]
Aneurysm of aorta, peripheral, and visceral arteries, median [Q1,Q3]	70.0 [62.8,76.4]	69.5 [62.2,76.0]	71.0 [65.0,77.0]	<0.001	1	1	-0.07 [-0.08, -0.07]
Immunoproliferative cancer, median [Q1,Q3]	72.5 [65.4,78.6]	70.3 [61.9,77.1]	75.0 [70.0,80.0]	<0.001	1	1	-0.01 [-0.02, -0.01]
Age at diabetes diagnosis, median [Q1,Q3]	61.0 [52.0,70.0]	61.1 [51.9,70.1]	61.0 [52.0,70.0]	<0.001	1	1
Alcohol dependence, median [Q1,Q3]	58.0 [50.0,66.6]	58.1 [50.1,66.7]	58.0 [50.0,66.0]	0.001	1	1	-0.15 [-0.15, -0.14]
Skin melanoma, median [Q1,Q3]	65.3 [54.8,73.4]	65.2 [55.8,73.6]	66.0 [51.0,72.0]	0.002	1	1	-0.06 [-0.06, -0.06]
Limb arteriopathy, median [Q1,Q3]	66.4 [58.0,74.2]	66.3 [57.9,74.2]	67.0 [58.0,74.0]	0.003	1	1	0.0 [-0.0, 0.0]
Cervical cancer, median [Q1,Q3]	54.0 [46.8,63.6]	53.8 [45.9,62.7]	55.0 [49.0,65.0]	0.003	1	1	-0.02 [-0.03, -0.02]
Intraabdominal arteriopathy, median [Q1,Q3]	72.2 [63.9,79.3]	72.0 [63.6,79.3]	74.5 [66.2,80.0]	0.015	1	1	-0.06 [-0.06, -0.06]
Kaposi's sarcoma, median [Q1,Q3]	64.0 [51.0,73.0]	68.5 [58.0,73.1]	56.0 [49.0,72.0]	0.021	1	1	0.0 [-0.0, 0.01]
Sequelae of cerebrovascular disease, median [Q1,Q3]	71.0 [62.5,78.6]	70.9 [62.2,78.6]	72.0 [64.0,79.0]	0.044	1	1	-0.11 [-0.11, -0.1]
Bone and soft tissue cancer, median [Q1,Q3]	64.0 [55.0,72.0]	63.8 [54.1,71.4]	64.0 [56.0,73.0]	0.056	1	1	0.01 [0.0, 0.01]
Testicular cancer, median [Q1,Q3]	45.0 [36.3,54.6]	45.8 [37.5,55.8]	40.0 [35.8,49.2]	0.073	1	1	-0.01 [-0.02, -0.01]
Autism spectrum disorder, median [Q1,Q3]	49.3 [35.6,60.9]	48.8 [32.7,59.5]	59.0 [44.0,67.5]	0.078	1	1	-0.02 [-0.02, -0.01]
Asthma, median [Q1,Q3]	56.9 [45.3,67.4]	57.2 [45.0,67.4]	55.0 [46.0,68.0]	0.118	1	1	-0.28 [-0.28, -0.27]
Mood disorder, median [Q1,Q3]	60.0 [50.0,70.4]	59.6 [50.6,69.4]	61.0 [49.0,72.0]	0.125	1	1	-0.05 [-0.06, -0.05]
Kidney and renal pelvis cancer, median [Q1,Q3]	66.0 [56.6,73.6]	65.8 [57.1,73.5]	66.0 [54.0,74.0]	0.131	1	1	-0.05 [-0.05, -0.05]
Other developmental disorder, median [Q1,Q3]	60.0 [48.7,71.0]	59.5 [45.1,71.9]	61.0 [53.0,69.0]	0.165	1	1	-0.03 [-0.03, -0.02]
Liver and biliary tract cancer, median [Q1,Q3]	67.0 [59.0,74.0]	66.3 [58.7,74.4]	67.0 [60.0,74.0]	0.215	1	1	-0.01 [-0.01, -0.01]
Gastroesophageal reflux disease, median [Q1,Q3]	60.6 [51.2,69.7]	60.8 [51.2,69.6]	59.0 [51.0,70.0]	0.219	1	1	-0.25 [-0.25, -0.24]
Parkinson's disease, median [Q1,Q3]	74.1 [67.7,79.4]	74.1 [67.8,79.4]	74.0 [67.0,79.0]	0.266	1	1	-0.11 [-0.11, -0.11]
Stomach cancer, median [Q1,Q3]	70.0 [62.6,76.0]	70.0 [61.9,76.4]	70.0 [64.0,75.0]	0.64	1	1	-0.02 [-0.02, -0.02]

## Sheet: Split1_Replicate2
	Overall	Real	Synthetic	P-Value	Split	Replicate	ES [95.0% CI]
n	1331561	613439	718122		1	2
Male, n (%)	681099 (51.2)	324383 (52.9)	356716 (49.7)	<0.001	1	2	0.06 [0.06, 0.07]
Female, n (%)	650462 (48.8)	289056 (47.1)	361406 (50.3)	<0.001	1	2	0.06 [0.06, 0.07]
Osteoporosis, n (%)	60914 (4.6)	35553 (5.8)	25361 (3.5)	<0.001	1	2	0.1 [0.09, 0.1]
Hypertension, n (%)	917916 (68.9)	403977 (65.9)	513939 (71.6)	<0.001	1	2	0.16 [0.16, 0.17]
Dyslipidemia, n (%)	751324 (56.4)	323798 (52.8)	427526 (59.5)	<0.001	1	2	0.19 [0.19, 0.2]
Osteoarthritis, spondylosis, n (%)	565602 (42.5)	235115 (38.3)	330487 (46.0)	<0.001	1	2	0.21 [0.21, 0.22]
Mood disorder, n (%)	109621 (8.2)	53157 (8.7)	56464 (7.9)	<0.001	1	2	0.01 [0.0, 0.01]
Ischemic heart disease, n (%)	94697 (7.1)	60003 (9.8)	34694 (4.8)	<0.001	1	2	0.16 [0.16, 0.17]
Fibromyalgia, n (%)	24644 (1.9)	18014 (2.9)	6630 (0.9)	<0.001	1	2	0.14 [0.14, 0.14]
Asthma, n (%)	75372 (5.7)	48203 (7.9)	27169 (3.8)	<0.001	1	2	0.16 [0.15, 0.16]
Glaucoma, n (%)	54240 (4.1)	35051 (5.7)	19189 (2.7)	<0.001	1	2	0.14 [0.13, 0.14]
Hypothyroidism, n (%)	115373 (8.7)	68235 (11.1)	47138 (6.6)	<0.001	1	2	0.14 [0.14, 0.14]
Other arthropathy, n (%)	54700 (4.1)	37366 (6.1)	17334 (2.4)	<0.001	1	2	0.16 [0.16, 0.17]
Limb arteriopathy, n (%)	83763 (6.3)	47317 (7.7)	36446 (5.1)	<0.001	1	2	0.07 [0.07, 0.08]
Gastroesophageal reflux disease, n (%)	36797 (2.8)	28375 (4.6)	8422 (1.2)	<0.001	1	2	0.19 [0.19, 0.19]
Hepatic steatosis, n (%)	56209 (4.2)	42027 (6.9)	14182 (2.0)	<0.001	1	2	0.22 [0.22, 0.22]
Psoriasis, n (%)	27799 (2.1)	20155 (3.3)	7644 (1.1)	<0.001	1	2	0.14 [0.14, 0.15]
Anxiety disorder, n (%)	326333 (24.5)	127575 (20.8)	198758 (27.7)	<0.001	1	2	0.22 [0.21, 0.22]
Tobacco dependence, n (%)	114708 (8.6)	67706 (11.0)	47002 (6.5)	<0.001	1	2	0.13 [0.13, 0.14]
Regional enteritis and ulcerative colitis, n (%)	5343 (0.4)	3837 (0.6)	1506 (0.2)	<0.001	1	2	0.06 [0.05, 0.06]
Dementia, n (%)	44576 (3.3)	21221 (3.5)	23355 (3.3)	<0.001	1	2	0.02 [0.02, 0.03]
Epilepsy, n (%)	13370 (1.0)	8868 (1.4)	4502 (0.6)	<0.001	1	2	0.06 [0.06, 0.07]
Personality and adult behavior disorder, n (%)	13581 (1.0)	7377 (1.2)	6204 (0.9)	<0.001	1	2	0.02 [0.02, 0.02]
Alcohol dependence, n (%)	47270 (3.5)	26622 (4.3)	20648 (2.9)	<0.001	1	2	0.06 [0.05, 0.06]
HIV, n (%)	3197 (0.2)	1783 (0.3)	1414 (0.2)	<0.001	1	2	0.01 [0.01, 0.02]
COPD (Chronic Obstructive Pulmonary Disease), n (%)	119303 (9.0)	74754 (12.2)	44549 (6.2)	<0.001	1	2	0.19 [0.19, 0.19]
Cervical cancer, n (%)	1669 (0.1)	1101 (0.2)	568 (0.1)	<0.001	1	2	0.02 [0.02, 0.03]
Neurological disease with motor deficit not stroke, n (%)	45750 (3.4)	29304 (4.8)	16446 (2.3)	<0.001	1	2	0.11 [0.11, 0.11]
Chronic liver disease except cirrhosis, n (%)	43706 (3.3)	23781 (3.9)	19925 (2.8)	<0.001	1	2	0.04 [0.04, 0.04]
Ill-defined and other cerebrovascular disease, n (%)	9392 (0.7)	6411 (1.0)	2981 (0.4)	<0.001	1	2	0.06 [0.06, 0.07]
Retinopathy, n (%)	61659 (4.6)	36269 (5.9)	25390 (3.5)	<0.001	1	2	0.09 [0.08, 0.09]
Parkinson's disease, n (%)	10871 (0.8)	7128 (1.2)	3743 (0.5)	<0.001	1	2	0.06 [0.05, 0.06]
Occlusion or stenosis of precerebral arteries, n (%)	10596 (0.8)	7000 (1.1)	3596 (0.5)	<0.001	1	2	0.05 [0.05, 0.06]
Acquired valvular disease, n (%)	47202 (3.5)	30218 (4.9)	16984 (2.4)	<0.001	1	2	0.1 [0.09, 0.1]
Intraabdominal arteriopathy, n (%)	3467 (0.3)	1359 (0.2)	2108 (0.3)	<0.001	1	2	0.03 [0.03, 0.04]
Bladder cancer, n (%)	9162 (0.7)	7234 (1.2)	1928 (0.3)	<0.001	1	2	0.1 [0.1, 0.11]
Collagen disease and vasculitis, n (%)	9980 (0.7)	6288 (1.0)	3692 (0.5)	<0.001	1	2	0.04 [0.04, 0.05]
Other organic mental disorder, n (%)	47214 (3.5)	21253 (3.5)	25961 (3.6)	<0.001	1	2	0.05 [0.05, 0.05]
Breast cancer, n (%)	14066 (1.1)	10808 (1.8)	3258 (0.5)	<0.001	1	2	0.12 [0.12, 0.12]
Intellectual disability, n (%)	5342 (0.4)	3007 (0.5)	2335 (0.3)	<0.001	1	2	0.02 [0.02, 0.02]
Dependence on other substances, n (%)	7027 (0.5)	3737 (0.6)	3290 (0.5)	<0.001	1	2	0.01 [0.01, 0.01]
Extrapyramidal syndrome, n (%)	17041 (1.3)	10486 (1.7)	6555 (0.9)	<0.001	1	2	0.06 [0.05, 0.06]
Schizophrenic disorder, n (%)	13052 (1.0)	8940 (1.5)	4112 (0.6)	<0.001	1	2	0.08 [0.07, 0.08]
Gout and other crystal arthropathies, n (%)	51625 (3.9)	35569 (5.8)	16056 (2.2)	<0.001	1	2	0.16 [0.16, 0.17]
Urinary lithiasis, n (%)	74866 (5.6)	51892 (8.5)	22974 (3.2)	<0.001	1	2	0.2 [0.2, 0.2]
Heart failure, n (%)	183927 (13.8)	62763 (10.2)	121164 (16.9)	<0.001	1	2	0.27 [0.26, 0.27]
Rheumatoid arthritis and related diseases, n (%)	13533 (1.0)	8364 (1.4)	5169 (0.7)	<0.001	1	2	0.05 [0.05, 0.06]
Other functional disorder, n (%)	4778 (0.4)	2466 (0.4)	2312 (0.3)	<0.001	1	2	0.0 [-0.0, 0.01]
Eating disorder, n (%)	1702 (0.1)	1040 (0.2)	662 (0.1)	<0.001	1	2	0.02 [0.01, 0.02]
Malabsorption syndrome and food intolerance, n (%)	23703 (1.8)	15473 (2.5)	8230 (1.1)	<0.001	1	2	0.08 [0.08, 0.08]
Liver cirrhosis, n (%)	9996 (0.8)	6804 (1.1)	3192 (0.4)	<0.001	1	2	0.06 [0.06, 0.07]
Leukemia, n (%)	2752 (0.2)	1662 (0.3)	1090 (0.2)	<0.001	1	2	0.02 [0.01, 0.02]
Age-related macular degeneration, n (%)	13085 (1.0)	9846 (1.6)	3239 (0.5)	<0.001	1	2	0.1 [0.1, 0.11]
Non-Hodgkin lymphoma, n (%)	2873 (0.2)	2138 (0.3)	735 (0.1)	<0.001	1	2	0.05 [0.04, 0.05]
Liver and biliary tract cancer, n (%)	2735 (0.2)	1406 (0.2)	1329 (0.2)	<0.001	1	2	0.0 [-0.0, 0.0]
Chronic kidney failure, n (%)	88192 (6.6)	62922 (10.3)	25270 (3.5)	<0.001	1	2	0.21 [0.21, 0.22]
Skin melanoma, n (%)	2662 (0.2)	2066 (0.3)	596 (0.1)	<0.001	1	2	0.05 [0.05, 0.05]
Uterine cancer, n (%)	3931 (0.3)	2607 (0.4)	1324 (0.2)	<0.001	1	2	0.04 [0.03, 0.04]
Bone and soft tissue cancer, n (%)	1011 (0.1)	609 (0.1)	402 (0.1)	<0.001	1	2	0.01 [0.01, 0.01]
Colorectal cancer, n (%)	14268 (1.1)	9453 (1.5)	4815 (0.7)	<0.001	1	2	0.06 [0.06, 0.07]
Atopic dermatitis, n (%)	4021 (0.3)	2343 (0.4)	1678 (0.2)	<0.001	1	2	0.02 [0.01, 0.02]
Early childhood adolescence disorder, n (%)	5513 (0.4)	3327 (0.5)	2186 (0.3)	<0.001	1	2	0.02 [0.02, 0.03]
Other developmental disorder, n (%)	1301 (0.1)	680 (0.1)	621 (0.1)	<0.001	1	2	0.0 [-0.0, 0.01]
Head and neck cancer, n (%)	4576 (0.3)	3150 (0.5)	1426 (0.2)	<0.001	1	2	0.04 [0.04, 0.05]
Prostate cancer, n (%)	16799 (1.3)	11512 (1.9)	5287 (0.7)	<0.001	1	2	0.09 [0.08, 0.09]
Congenital heart and circulatory anomaly, n (%)	2409 (0.2)	1764 (0.3)	645 (0.1)	<0.001	1	2	0.04 [0.04, 0.04]
Pancreatic cancer, n (%)	1657 (0.1)	1270 (0.2)	387 (0.1)	<0.001	1	2	0.04 [0.03, 0.04]
Kidney and renal pelvis cancer, n (%)	3338 (0.3)	1968 (0.3)	1370 (0.2)	<0.001	1	2	0.01 [0.01, 0.02]
Bronchial and lung cancer, n (%)	5829 (0.4)	2990 (0.5)	2839 (0.4)	<0.001	1	2	0.0 [-0.0, 0.01]
Thyroid cancer, n (%)	2128 (0.2)	1334 (0.2)	794 (0.1)	<0.001	1	2	0.02 [0.02, 0.03]
Atrial fibrillation, n (%)	81381 (6.1)	47436 (7.7)	33945 (4.7)	<0.001	1	2	0.09 [0.08, 0.09]
Aneurysm of aorta, peripheral, and visceral arteries, n (%)	8998 (0.7)	5333 (0.9)	3665 (0.5)	<0.001	1	2	0.03 [0.03, 0.03]
Testicular cancer, n (%)	487 (0.0)	166 (0.0)	321 (0.0)	<0.001	1	2	0.02 [0.01, 0.02]
Kaposi's sarcoma, n (%)	625 (0.0)	82 (0.0)	543 (0.1)	<0.001	1	2	0.04 [0.04, 0.04]
Stomach cancer, n (%)	1626 (0.1)	864 (0.1)	762 (0.1)	<0.001	1	2	0.0 [-0.0, 0.01]
Immunoproliferative cancer, n (%)	1021 (0.1)	685 (0.1)	336 (0.0)	<0.001	1	2	0.02 [0.01, 0.02]
Age at diabetes diagnosis, mean (SD)	60.9 (12.9)	60.6 (13.2)	61.2 (12.7)	<0.001	1	2	0.03 [0.03, 0.04]
Hodgkin's disease, n (%)	829 (0.1)	428 (0.1)	401 (0.1)	0.001	1	2	0.0 [-0.0, 0.01]
Obesity, n (%)	241905 (18.2)	112087 (18.3)	129818 (18.1)	0.004	1	2	0.03 [0.02, 0.03]
Sequelae of cerebrovascular disease, n (%)	15503 (1.2)	7251 (1.2)	8252 (1.1)	0.079	1	2	0.03 [0.02, 0.03]
Autism spectrum disorder, n (%)	259 (0.0)	131 (0.0)	128 (0.0)	0.163	1	2	0.0 [-0.0, 0.01]
Ovarian cancer, n (%)	1745 (0.1)	804 (0.1)	941 (0.1)	1	1	2	0.01 [0.0, 0.01]

## Sheet: Split1_Replicate2_age
Unnamed: 0	Overall	Real	Synthetic	P-Value	Split	Replicate	ES [95.0% CI]
n	1331561	613439	718122		1	2
Obesity, median [Q1,Q3]	57.0 [48.0,66.4]	56.3 [46.8,65.9]	58.0 [48.0,67.0]	<0.001	1	2	0.0 [-0.0, 0.0]
Osteoporosis, median [Q1,Q3]	67.0 [60.0,74.3]	67.2 [60.2,74.1]	67.0 [60.0,75.0]	<0.001	1	2	-0.11 [-0.11, -0.1]
Hypertension, median [Q1,Q3]	61.0 [52.5,69.0]	60.4 [51.9,68.5]	61.0 [53.0,69.0]	<0.001	1	2	0.14 [0.14, 0.14]
Dyslipidemia, median [Q1,Q3]	60.0 [52.0,69.0]	59.2 [50.7,67.9]	61.0 [53.0,70.0]	<0.001	1	2	0.17 [0.17, 0.17]
Osteoarthritis, spondylosis, median [Q1,Q3]	64.0 [56.0,72.0]	63.2 [55.6,71.0]	65.0 [56.0,72.0]	<0.001	1	2	0.17 [0.17, 0.18]
Mood disorder, median [Q1,Q3]	57.1 [48.1,66.8]	59.6 [50.6,69.4]	55.0 [47.0,64.0]	<0.001	1	2	-0.03 [-0.04, -0.03]
Ischemic heart disease, median [Q1,Q3]	66.0 [58.0,73.9]	65.1 [56.9,73.0]	67.0 [60.0,75.0]	<0.001	1	2	-0.19 [-0.19, -0.19]
Fibromyalgia, median [Q1,Q3]	55.7 [48.8,62.6]	54.6 [48.1,61.2]	59.0 [52.0,67.0]	<0.001	1	2	-0.15 [-0.15, -0.14]
Asthma, median [Q1,Q3]	57.3 [45.9,67.0]	57.2 [45.0,67.4]	58.0 [47.0,66.0]	<0.001	1	2	-0.17 [-0.18, -0.17]
Glaucoma, median [Q1,Q3]	67.0 [58.2,74.0]	66.3 [57.8,73.7]	68.0 [60.0,75.0]	<0.001	1	2	-0.15 [-0.16, -0.15]
Hypothyroidism, median [Q1,Q3]	61.7 [51.7,71.0]	59.8 [49.9,69.5]	64.0 [54.0,72.0]	<0.001	1	2	-0.16 [-0.16, -0.15]
Other arthropathy, median [Q1,Q3]	62.0 [53.0,71.1]	60.9 [52.1,69.9]	64.0 [55.0,74.0]	<0.001	1	2	-0.18 [-0.19, -0.18]
Limb arteriopathy, median [Q1,Q3]	68.0 [59.4,75.2]	66.3 [57.9,74.2]	69.0 [62.0,77.0]	<0.001	1	2	-0.11 [-0.11, -0.1]
Gastroesophageal reflux disease, median [Q1,Q3]	61.6 [52.0,70.4]	60.8 [51.2,69.6]	64.0 [55.0,74.0]	<0.001	1	2	-0.21 [-0.21, -0.2]
Hepatic steatosis, median [Q1,Q3]	59.5 [51.8,67.9]	58.7 [50.7,66.8]	61.5 [55.0,70.0]	<0.001	1	2	-0.24 [-0.24, -0.23]
Psoriasis, median [Q1,Q3]	57.0 [48.0,65.9]	56.6 [47.5,65.3]	58.0 [50.0,67.0]	<0.001	1	2	-0.15 [-0.16, -0.15]
Anxiety disorder, median [Q1,Q3]	60.1 [50.0,70.1]	57.8 [48.2,67.9]	62.0 [51.0,72.0]	<0.001	1	2	0.18 [0.17, 0.18]
Tobacco dependence, median [Q1,Q3]	56.0 [48.1,64.3]	55.0 [47.4,62.6]	58.0 [50.0,67.0]	<0.001	1	2	-0.15 [-0.16, -0.15]
Sequelae of cerebrovascular disease, median [Q1,Q3]	71.1 [62.9,79.0]	70.9 [62.2,78.6]	72.0 [63.0,79.0]	<0.001	1	2	-0.0 [-0.01, 0.0]
Regional enteritis and ulcerative colitis, median [Q1,Q3]	59.0 [49.0,68.9]	55.9 [45.8,66.0]	66.0 [57.0,73.0]	<0.001	1	2	-0.06 [-0.07, -0.06]
Dementia, median [Q1,Q3]	76.9 [69.5,82.3]	78.1 [72.3,83.1]	75.0 [67.0,82.0]	<0.001	1	2	-0.01 [-0.02, -0.01]
Epilepsy, median [Q1,Q3]	63.0 [51.0,73.0]	59.4 [47.4,70.7]	68.0 [60.0,76.0]	<0.001	1	2	-0.08 [-0.08, -0.08]
Personality and adult behavior disorder, median [Q1,Q3]	57.0 [46.0,70.9]	52.1 [42.5,62.3]	65.0 [52.0,75.0]	<0.001	1	2	-0.03 [-0.04, -0.03]
Alcohol dependence, median [Q1,Q3]	59.0 [51.2,67.3]	58.1 [50.1,66.7]	60.0 [53.0,68.0]	<0.001	1	2	-0.08 [-0.08, -0.07]
HIV, median [Q1,Q3]	48.0 [39.0,60.6]	44.2 [37.5,52.9]	57.0 [44.0,68.0]	<0.001	1	2	-0.02 [-0.02, -0.02]
Cervical cancer, median [Q1,Q3]	56.1 [48.0,65.6]	53.8 [45.9,62.7]	61.0 [54.0,72.0]	<0.001	1	2	-0.03 [-0.03, -0.02]
Chronic liver disease except cirrhosis, median [Q1,Q3]	60.0 [52.0,69.1]	59.0 [50.3,68.3]	61.0 [54.0,71.0]	<0.001	1	2	-0.06 [-0.06, -0.06]
Retinopathy, median [Q1,Q3]	65.0 [56.6,72.7]	65.2 [57.4,73.0]	64.0 [56.0,72.0]	<0.001	1	2	-0.11 [-0.12, -0.11]
Parkinson's disease, median [Q1,Q3]	73.5 [66.8,79.3]	74.1 [67.8,79.4]	73.0 [64.0,79.0]	<0.001	1	2	-0.07 [-0.07, -0.07]
Acquired valvular disease, median [Q1,Q3]	71.8 [63.0,78.7]	72.0 [63.9,78.9]	71.0 [62.0,78.0]	<0.001	1	2	-0.14 [-0.14, -0.13]
Intraabdominal arteriopathy, median [Q1,Q3]	71.0 [63.0,78.0]	72.0 [63.6,79.3]	70.0 [62.0,78.0]	<0.001	1	2	0.01 [0.01, 0.02]
Collagen disease and vasculitis, median [Q1,Q3]	74.0 [68.6,78.8]	73.1 [68.0,78.2]	76.0 [69.0,79.0]	<0.001	1	2	-0.06 [-0.06, -0.06]
Other organic mental disorder, median [Q1,Q3]	73.4 [63.0,81.0]	74.4 [63.0,81.3]	73.0 [63.0,80.0]	<0.001	1	2	0.01 [0.0, 0.01]
Breast cancer, median [Q1,Q3]	63.0 [54.7,71.0]	62.4 [53.8,70.2]	65.0 [57.0,73.0]	<0.001	1	2	-0.13 [-0.13, -0.12]
Intellectual disability, median [Q1,Q3]	53.6 [42.2,65.0]	47.4 [36.8,57.1]	62.0 [52.0,72.0]	<0.001	1	2	-0.03 [-0.03, -0.02]
Dependence on other substances, median [Q1,Q3]	54.8 [46.0,64.0]	49.5 [41.7,57.6]	60.0 [53.0,69.8]	<0.001	1	2	-0.02 [-0.02, -0.02]
Extrapyramidal syndrome, median [Q1,Q3]	69.5 [61.0,76.1]	70.1 [62.5,76.5]	68.0 [58.0,76.0]	<0.001	1	2	-0.07 [-0.07, -0.07]
Schizophrenic disorder, median [Q1,Q3]	54.5 [42.7,67.8]	49.9 [39.9,62.4]	64.0 [53.0,75.0]	<0.001	1	2	-0.09 [-0.09, -0.08]
Diabetes, median [Q1,Q3]	61.2 [52.0,70.0]	61.1 [51.9,70.1]	62.0 [53.0,70.0]	<0.001	1	2	0.04 [0.03, 0.04]
Gout and other crystal arthropathies, median [Q1,Q3]	64.0 [54.3,72.9]	61.8 [52.1,70.8]	68.0 [60.0,76.0]	<0.001	1	2	-0.18 [-0.18, -0.18]
Urinary lithiasis, median [Q1,Q3]	60.0 [50.0,69.5]	57.9 [48.7,67.1]	65.0 [54.0,74.0]	<0.001	1	2	-0.22 [-0.23, -0.22]
Heart failure, median [Q1,Q3]	73.0 [65.5,79.5]	72.6 [63.9,79.5]	73.0 [66.0,79.0]	<0.001	1	2	0.2 [0.19, 0.2]
Rheumatoid arthritis and related diseases, median [Q1,Q3]	63.2 [54.0,72.0]	60.9 [51.6,69.9]	68.0 [60.0,75.0]	<0.001	1	2	-0.06 [-0.07, -0.06]
Other functional disorder, median [Q1,Q3]	61.2 [51.0,73.0]	59.1 [48.8,70.2]	64.0 [54.0,75.0]	<0.001	1	2	-0.01 [-0.02, -0.01]
Eating disorder, median [Q1,Q3]	52.9 [40.3,62.1]	46.4 [35.6,56.8]	59.0 [52.0,69.0]	<0.001	1	2	-0.02 [-0.02, -0.02]
Malabsorption syndrome and food intolerance, median [Q1,Q3]	61.0 [52.6,70.0]	59.5 [50.1,68.3]	64.0 [57.0,73.0]	<0.001	1	2	-0.1 [-0.11, -0.1]
Liver cirrhosis, median [Q1,Q3]	61.0 [53.5,70.0]	59.7 [52.0,68.4]	63.0 [56.0,73.0]	<0.001	1	2	-0.08 [-0.08, -0.07]
Leukemia, median [Q1,Q3]	68.0 [60.0,75.2]	66.9 [57.8,75.1]	70.0 [63.0,76.0]	<0.001	1	2	-0.03 [-0.03, -0.02]
Ovarian cancer, median [Q1,Q3]	63.6 [55.0,72.0]	59.7 [50.6,68.5]	68.0 [60.0,75.0]	<0.001	1	2	0.0 [-0.0, 0.0]
Age-related macular degeneration, median [Q1,Q3]	74.3 [66.0,80.6]	75.4 [67.7,81.3]	70.0 [63.0,77.0]	<0.001	1	2	-0.11 [-0.12, -0.11]
Non-Hodgkin lymphoma, median [Q1,Q3]	63.8 [54.7,72.8]	63.2 [54.3,72.1]	66.0 [56.0,75.0]	<0.001	1	2	-0.05 [-0.06, -0.05]
Chronic kidney failure, median [Q1,Q3]	75.4 [67.4,82.1]	76.6 [68.7,83.0]	73.0 [65.0,80.0]	<0.001	1	2	-0.27 [-0.27, -0.27]
Skin melanoma, median [Q1,Q3]	66.2 [57.0,74.3]	65.2 [55.8,73.6]	69.0 [61.0,76.0]	<0.001	1	2	-0.06 [-0.06, -0.05]
Bone and soft tissue cancer, median [Q1,Q3]	65.0 [56.0,73.0]	63.8 [54.1,71.4]	67.0 [60.0,75.0]	<0.001	1	2	-0.02 [-0.02, -0.01]
Colorectal cancer, median [Q1,Q3]	68.7 [61.1,75.5]	68.4 [61.0,75.3]	69.0 [62.0,76.0]	<0.001	1	2	-0.08 [-0.09, -0.08]
Atopic dermatitis, median [Q1,Q3]	60.2 [49.2,71.0]	55.3 [43.1,66.6]	65.0 [58.0,74.0]	<0.001	1	2	-0.03 [-0.03, -0.02]
Early childhood adolescence disorder, median [Q1,Q3]	64.4 [51.5,76.0]	63.7 [49.8,75.6]	65.0 [54.0,77.0]	<0.001	1	2	-0.04 [-0.04, -0.03]
Other developmental disorder, median [Q1,Q3]	61.0 [50.0,72.0]	59.5 [45.1,71.9]	63.0 [54.0,72.0]	<0.001	1	2	-0.01 [-0.01, -0.0]
Prostate cancer, median [Q1,Q3]	67.9 [61.7,74.0]	68.7 [63.0,74.2]	66.0 [58.0,73.0]	<0.001	1	2	-0.1 [-0.1, -0.1]
Congenital heart and circulatory anomaly, median [Q1,Q3]	63.2 [53.8,71.1]	61.0 [51.1,70.1]	68.0 [61.0,73.0]	<0.001	1	2	-0.05 [-0.05, -0.04]
Pancreatic cancer, median [Q1,Q3]	67.2 [59.0,75.0]	66.3 [57.6,74.8]	70.0 [62.0,76.0]	<0.001	1	2	-0.04 [-0.05, -0.04]
Kidney and renal pelvis cancer, median [Q1,Q3]	67.0 [58.2,75.0]	65.8 [57.1,73.5]	68.0 [60.0,77.0]	<0.001	1	2	-0.03 [-0.03, -0.02]
Bronchial and lung cancer, median [Q1,Q3]	68.0 [61.0,75.0]	67.4 [60.5,74.2]	69.0 [62.0,75.0]	<0.001	1	2	-0.01 [-0.02, -0.01]
Thyroid cancer, median [Q1,Q3]	59.3 [51.0,67.0]	57.3 [48.4,65.6]	61.0 [56.0,68.8]	<0.001	1	2	-0.03 [-0.03, -0.02]
Atrial fibrillation, median [Q1,Q3]	72.5 [64.6,79.3]	73.0 [65.4,79.6]	72.0 [63.0,79.0]	<0.001	1	2	-0.13 [-0.13, -0.12]
Hodgkin's disease, median [Q1,Q3]	58.5 [47.9,68.4]	53.0 [41.9,64.2]	64.0 [53.0,71.0]	<0.001	1	2	-0.01 [-0.01, -0.0]
Aneurysm of aorta, peripheral, and visceral arteries, median [Q1,Q3]	70.0 [62.5,76.2]	69.5 [62.2,76.0]	70.0 [63.0,77.0]	<0.001	1	2	-0.04 [-0.05, -0.04]
Testicular cancer, median [Q1,Q3]	56.0 [44.0,73.0]	45.8 [37.5,55.8]	63.0 [50.0,76.0]	<0.001	1	2	0.01 [0.01, 0.01]
Kaposi's sarcoma, median [Q1,Q3]	73.0 [66.0,78.0]	68.5 [58.0,73.1]	74.0 [67.0,79.0]	<0.001	1	2	0.03 [0.03, 0.03]
Stomach cancer, median [Q1,Q3]	69.0 [60.0,76.0]	70.0 [61.9,76.4]	67.0 [58.0,75.0]	<0.001	1	2	-0.01 [-0.01, -0.01]
Age at diabetes diagnosis, median [Q1,Q3]	61.2 [52.0,70.0]	61.1 [51.9,70.1]	62.0 [53.0,70.0]	<0.001	1	2
Neurological disease with motor deficit not stroke, median [Q1,Q3]	66.0 [56.5,75.0]	66.0 [56.3,74.9]	66.0 [57.0,75.0]	0.004	1	2	-0.13 [-0.14, -0.13]
Bladder cancer, median [Q1,Q3]	68.0 [61.0,75.0]	67.8 [60.8,74.8]	69.0 [62.0,75.0]	0.004	1	2	-0.11 [-0.11, -0.1]
Occlusion or stenosis of precerebral arteries, median [Q1,Q3]	70.0 [62.1,77.0]	69.8 [62.3,76.6]	71.0 [62.0,77.0]	0.007	1	2	-0.07 [-0.07, -0.07]
COPD (Chronic Obstructive Pulmonary Disease), median [Q1,Q3]	64.4 [56.1,72.5]	64.5 [56.3,72.3]	64.0 [56.0,73.0]	0.042	1	2	-0.21 [-0.21, -0.2]
Head and neck cancer, median [Q1,Q3]	64.0 [56.1,72.0]	63.8 [56.1,71.4]	64.0 [56.0,73.0]	0.056	1	2	-0.05 [-0.06, -0.05]
Autism spectrum disorder, median [Q1,Q3]	49.8 [35.0,63.0]	48.8 [32.7,59.5]	52.0 [35.0,66.0]	0.105	1	2	-0.0 [-0.01, 0.0]
Uterine cancer, median [Q1,Q3]	63.2 [56.0,71.2]	63.5 [56.4,70.8]	63.0 [55.0,73.0]	0.305	1	2	-0.04 [-0.05, -0.04]
Ill-defined and other cerebrovascular disease, median [Q1,Q3]	71.8 [62.9,79.2]	71.7 [62.7,79.5]	72.0 [63.0,79.0]	0.31	1	2	-0.07 [-0.08, -0.07]
Immunoproliferative cancer, median [Q1,Q3]	70.6 [61.9,77.7]	70.3 [61.9,77.1]	72.0 [62.0,78.0]	0.389	1	2	-0.02 [-0.03, -0.02]
Liver and biliary tract cancer, median [Q1,Q3]	66.0 [58.1,74.9]	66.3 [58.7,74.4]	65.0 [58.0,75.0]	0.75	1	2	-0.01 [-0.01, -0.01]

## Sheet: Split1_Replicate3
	Overall	Real	Synthetic	P-Value	Split	Replicate	ES [95.0% CI]
n	1286064	613439	672625		1	3
Male, n (%)	663663 (51.6)	324383 (52.9)	339280 (50.4)	<0.001	1	3	0.05 [0.05, 0.05]
Female, n (%)	622401 (48.4)	289056 (47.1)	333345 (49.6)	<0.001	1	3	0.05 [0.05, 0.05]
Obesity, n (%)	231824 (18.0)	112087 (18.3)	119737 (17.8)	<0.001	1	3	0.01 [0.01, 0.02]
Osteoporosis, n (%)	55319 (4.3)	35553 (5.8)	19766 (2.9)	<0.001	1	3	0.14 [0.14, 0.14]
Hypertension, n (%)	898776 (69.9)	403977 (65.9)	494799 (73.6)	<0.001	1	3	0.17 [0.16, 0.17]
Dyslipidemia, n (%)	730352 (56.8)	323798 (52.8)	406554 (60.4)	<0.001	1	3	0.15 [0.15, 0.16]
Osteoarthritis, spondylosis, n (%)	550923 (42.8)	235115 (38.3)	315808 (47.0)	<0.001	1	3	0.18 [0.17, 0.18]
Mood disorder, n (%)	85729 (6.7)	53157 (8.7)	32572 (4.8)	<0.001	1	3	0.15 [0.15, 0.16]
Ischemic heart disease, n (%)	111843 (8.7)	60003 (9.8)	51840 (7.7)	<0.001	1	3	0.07 [0.07, 0.08]
Fibromyalgia, n (%)	23294 (1.8)	18014 (2.9)	5280 (0.8)	<0.001	1	3	0.16 [0.16, 0.16]
Asthma, n (%)	68566 (5.3)	48203 (7.9)	20363 (3.0)	<0.001	1	3	0.21 [0.21, 0.22]
Glaucoma, n (%)	50970 (4.0)	35051 (5.7)	15919 (2.4)	<0.001	1	3	0.17 [0.17, 0.17]
Hypothyroidism, n (%)	146064 (11.4)	68235 (11.1)	77829 (11.6)	<0.001	1	3	0.01 [0.01, 0.02]
Other arthropathy, n (%)	57221 (4.4)	37366 (6.1)	19855 (3.0)	<0.001	1	3	0.15 [0.15, 0.15]
Limb arteriopathy, n (%)	73085 (5.7)	47317 (7.7)	25768 (3.8)	<0.001	1	3	0.17 [0.16, 0.17]
Gastroesophageal reflux disease, n (%)	40998 (3.2)	28375 (4.6)	12623 (1.9)	<0.001	1	3	0.16 [0.15, 0.16]
Hepatic steatosis, n (%)	62937 (4.9)	42027 (6.9)	20910 (3.1)	<0.001	1	3	0.17 [0.17, 0.18]
Psoriasis, n (%)	25057 (1.9)	20155 (3.3)	4902 (0.7)	<0.001	1	3	0.18 [0.18, 0.19]
Anxiety disorder, n (%)	295561 (23.0)	127575 (20.8)	167986 (25.0)	<0.001	1	3	0.1 [0.1, 0.1]
Tobacco dependence, n (%)	106617 (8.3)	67706 (11.0)	38911 (5.8)	<0.001	1	3	0.19 [0.19, 0.19]
Sequelae of cerebrovascular disease, n (%)	16626 (1.3)	7251 (1.2)	9375 (1.4)	<0.001	1	3	0.02 [0.02, 0.02]
Regional enteritis and ulcerative colitis, n (%)	4516 (0.4)	3837 (0.6)	679 (0.1)	<0.001	1	3	0.09 [0.08, 0.09]
Dementia, n (%)	41292 (3.2)	21221 (3.5)	20071 (3.0)	<0.001	1	3	0.03 [0.02, 0.03]
Epilepsy, n (%)	13809 (1.1)	8868 (1.4)	4941 (0.7)	<0.001	1	3	0.07 [0.07, 0.07]
Personality and adult behavior disorder, n (%)	10090 (0.8)	7377 (1.2)	2713 (0.4)	<0.001	1	3	0.09 [0.09, 0.09]
Alcohol dependence, n (%)	51778 (4.0)	26622 (4.3)	25156 (3.7)	<0.001	1	3	0.03 [0.03, 0.03]
HIV, n (%)	2098 (0.2)	1783 (0.3)	315 (0.0)	<0.001	1	3	0.06 [0.06, 0.06]
COPD (Chronic Obstructive Pulmonary Disease), n (%)	152405 (11.9)	74754 (12.2)	77651 (11.5)	<0.001	1	3	0.02 [0.02, 0.02]
Cervical cancer, n (%)	1416 (0.1)	1101 (0.2)	315 (0.0)	<0.001	1	3	0.04 [0.04, 0.04]
Neurological disease with motor deficit not stroke, n (%)	48711 (3.8)	29304 (4.8)	19407 (2.9)	<0.001	1	3	0.1 [0.1, 0.1]
Chronic liver disease except cirrhosis, n (%)	34471 (2.7)	23781 (3.9)	10690 (1.6)	<0.001	1	3	0.14 [0.14, 0.14]
Ill-defined and other cerebrovascular disease, n (%)	14637 (1.1)	6411 (1.0)	8226 (1.2)	<0.001	1	3	0.02 [0.01, 0.02]
Retinopathy, n (%)	55140 (4.3)	36269 (5.9)	18871 (2.8)	<0.001	1	3	0.15 [0.15, 0.16]
Parkinson's disease, n (%)	10632 (0.8)	7128 (1.2)	3504 (0.5)	<0.001	1	3	0.07 [0.07, 0.07]
Occlusion or stenosis of precerebral arteries, n (%)	12401 (1.0)	7000 (1.1)	5401 (0.8)	<0.001	1	3	0.03 [0.03, 0.04]
Acquired valvular disease, n (%)	49155 (3.8)	30218 (4.9)	18937 (2.8)	<0.001	1	3	0.11 [0.11, 0.11]
Intraabdominal arteriopathy, n (%)	2183 (0.2)	1359 (0.2)	824 (0.1)	<0.001	1	3	0.02 [0.02, 0.03]
Bladder cancer, n (%)	11304 (0.9)	7234 (1.2)	4070 (0.6)	<0.001	1	3	0.06 [0.06, 0.06]
Collagen disease and vasculitis, n (%)	10913 (0.8)	6288 (1.0)	4625 (0.7)	<0.001	1	3	0.04 [0.03, 0.04]
Other organic mental disorder, n (%)	39651 (3.1)	21253 (3.5)	18398 (2.7)	<0.001	1	3	0.04 [0.04, 0.05]
Breast cancer, n (%)	19335 (1.5)	10808 (1.8)	8527 (1.3)	<0.001	1	3	0.04 [0.04, 0.04]
Intellectual disability, n (%)	3804 (0.3)	3007 (0.5)	797 (0.1)	<0.001	1	3	0.07 [0.06, 0.07]
Dependence on other substances, n (%)	5270 (0.4)	3737 (0.6)	1533 (0.2)	<0.001	1	3	0.06 [0.06, 0.06]
Extrapyramidal syndrome, n (%)	15773 (1.2)	10486 (1.7)	5287 (0.8)	<0.001	1	3	0.08 [0.08, 0.09]
Schizophrenic disorder, n (%)	12003 (0.9)	8940 (1.5)	3063 (0.5)	<0.001	1	3	0.1 [0.1, 0.11]
Gout and other crystal arthropathies, n (%)	46196 (3.6)	35569 (5.8)	10627 (1.6)	<0.001	1	3	0.23 [0.22, 0.23]
Urinary lithiasis, n (%)	67979 (5.3)	51892 (8.5)	16087 (2.4)	<0.001	1	3	0.27 [0.27, 0.27]
Heart failure, n (%)	140168 (10.9)	62763 (10.2)	77405 (11.5)	<0.001	1	3	0.04 [0.04, 0.04]
Rheumatoid arthritis and related diseases, n (%)	11319 (0.9)	8364 (1.4)	2955 (0.4)	<0.001	1	3	0.1 [0.09, 0.1]
Other functional disorder, n (%)	3332 (0.3)	2466 (0.4)	866 (0.1)	<0.001	1	3	0.05 [0.05, 0.06]
Eating disorder, n (%)	2403 (0.2)	1040 (0.2)	1363 (0.2)	<0.001	1	3	0.01 [0.0, 0.01]
Malabsorption syndrome and food intolerance, n (%)	19799 (1.5)	15473 (2.5)	4326 (0.6)	<0.001	1	3	0.15 [0.15, 0.15]
Liver cirrhosis, n (%)	9422 (0.7)	6804 (1.1)	2618 (0.4)	<0.001	1	3	0.08 [0.08, 0.09]
Leukemia, n (%)	2579 (0.2)	1662 (0.3)	917 (0.1)	<0.001	1	3	0.03 [0.03, 0.03]
Ovarian cancer, n (%)	1282 (0.1)	804 (0.1)	478 (0.1)	<0.001	1	3	0.02 [0.02, 0.02]
Age-related macular degeneration, n (%)	12708 (1.0)	9846 (1.6)	2862 (0.4)	<0.001	1	3	0.12 [0.11, 0.12]
Non-Hodgkin lymphoma, n (%)	3005 (0.2)	2138 (0.3)	867 (0.1)	<0.001	1	3	0.05 [0.04, 0.05]
Chronic kidney failure, n (%)	95319 (7.4)	62922 (10.3)	32397 (4.8)	<0.001	1	3	0.21 [0.2, 0.21]
Skin melanoma, n (%)	3150 (0.2)	2066 (0.3)	1084 (0.2)	<0.001	1	3	0.04 [0.03, 0.04]
Uterine cancer, n (%)	6038 (0.5)	2607 (0.4)	3431 (0.5)	<0.001	1	3	0.01 [0.01, 0.02]
Colorectal cancer, n (%)	14853 (1.2)	9453 (1.5)	5400 (0.8)	<0.001	1	3	0.07 [0.07, 0.07]
Atopic dermatitis, n (%)	2914 (0.2)	2343 (0.4)	571 (0.1)	<0.001	1	3	0.06 [0.06, 0.07]
Other developmental disorder, n (%)	1157 (0.1)	680 (0.1)	477 (0.1)	<0.001	1	3	0.01 [0.01, 0.02]
Head and neck cancer, n (%)	3956 (0.3)	3150 (0.5)	806 (0.1)	<0.001	1	3	0.07 [0.07, 0.07]
Prostate cancer, n (%)	15530 (1.2)	11512 (1.9)	4018 (0.6)	<0.001	1	3	0.12 [0.11, 0.12]
Congenital heart and circulatory anomaly, n (%)	3046 (0.2)	1764 (0.3)	1282 (0.2)	<0.001	1	3	0.02 [0.02, 0.02]
Pancreatic cancer, n (%)	2091 (0.2)	1270 (0.2)	821 (0.1)	<0.001	1	3	0.02 [0.02, 0.02]
Kidney and renal pelvis cancer, n (%)	3024 (0.2)	1968 (0.3)	1056 (0.2)	<0.001	1	3	0.03 [0.03, 0.04]
Bronchial and lung cancer, n (%)	5123 (0.4)	2990 (0.5)	2133 (0.3)	<0.001	1	3	0.03 [0.02, 0.03]
Thyroid cancer, n (%)	2365 (0.2)	1334 (0.2)	1031 (0.2)	<0.001	1	3	0.01 [0.01, 0.02]
Atrial fibrillation, n (%)	89428 (7.0)	47436 (7.7)	41992 (6.2)	<0.001	1	3	0.06 [0.06, 0.06]
Hodgkin's disease, n (%)	622 (0.0)	428 (0.1)	194 (0.0)	<0.001	1	3	0.02 [0.01, 0.02]
Aneurysm of aorta, peripheral, and visceral arteries, n (%)	7891 (0.6)	5333 (0.9)	2558 (0.4)	<0.001	1	3	0.06 [0.06, 0.07]
Stomach cancer, n (%)	2194 (0.2)	864 (0.1)	1330 (0.2)	<0.001	1	3	0.01 [0.01, 0.02]
Age at diabetes diagnosis, mean (SD)	61.3 (12.9)	60.6 (13.2)	62.0 (12.6)	<0.001	1	3	0.1 [0.1, 0.1]
Bone and soft tissue cancer, n (%)	1381 (0.1)	609 (0.1)	772 (0.1)	0.008	1	3	0.0 [0.0, 0.01]
Autism spectrum disorder, n (%)	245 (0.0)	131 (0.0)	114 (0.0)	0.081	1	3	0.0 [-0.0, 0.01]
Testicular cancer, n (%)	318 (0.0)	166 (0.0)	152 (0.0)	0.121	1	3	0.0 [-0.0, 0.01]
Kaposi's sarcoma, n (%)	154 (0.0)	82 (0.0)	72 (0.0)	0.194	1	3	0.0 [-0.0, 0.01]
Liver and biliary tract cancer, n (%)	3018 (0.2)	1406 (0.2)	1612 (0.2)	0.228	1	3	0.0 [-0.0, 0.01]
Early childhood adolescence disorder, n (%)	7071 (0.5)	3327 (0.5)	3744 (0.6)	0.28	1	3	0.0 [-0.0, 0.01]
Immunoproliferative cancer, n (%)	1473 (0.1)	685 (0.1)	788 (0.1)	0.372	1	3	0.0 [-0.0, 0.01]

## Sheet: Split1_Replicate3_age
Unnamed: 0	Overall	Real	Synthetic	P-Value	Split	Replicate	ES [95.0% CI]
n	1286064	613439	672625		1	3
Obesity, median [Q1,Q3]	58.1 [49.0,67.7]	56.3 [46.8,65.9]	60.0 [51.0,69.0]	<0.001	1	3	0.0 [-0.0, 0.0]
Osteoporosis, median [Q1,Q3]	67.6 [60.0,75.0]	67.2 [60.2,74.1]	69.0 [60.0,76.0]	<0.001	1	3	-0.14 [-0.14, -0.14]
Hypertension, median [Q1,Q3]	61.9 [53.0,69.8]	60.4 [51.9,68.5]	62.0 [54.0,71.0]	<0.001	1	3	0.23 [0.22, 0.23]
Dyslipidemia, median [Q1,Q3]	60.1 [52.0,69.0]	59.2 [50.7,67.9]	61.0 [52.0,70.0]	<0.001	1	3	0.19 [0.18, 0.19]
Osteoarthritis, spondylosis, median [Q1,Q3]	64.0 [56.0,72.0]	63.2 [55.6,71.0]	65.0 [57.0,72.0]	<0.001	1	3	0.19 [0.19, 0.19]
Mood disorder, median [Q1,Q3]	61.2 [52.0,71.0]	59.6 [50.6,69.4]	64.0 [55.0,73.0]	<0.001	1	3	-0.15 [-0.15, -0.15]
Ischemic heart disease, median [Q1,Q3]	66.1 [58.1,74.0]	65.1 [56.9,73.0]	68.0 [60.0,75.0]	<0.001	1	3	-0.07 [-0.07, -0.07]
Fibromyalgia, median [Q1,Q3]	55.1 [48.2,62.0]	54.6 [48.1,61.2]	58.0 [49.0,66.0]	<0.001	1	3	-0.16 [-0.16, -0.16]
Asthma, median [Q1,Q3]	59.3 [47.1,69.1]	57.2 [45.0,67.4]	64.0 [52.0,73.0]	<0.001	1	3	-0.21 [-0.21, -0.21]
Hypothyroidism, median [Q1,Q3]	61.1 [51.5,71.0]	59.8 [49.9,69.5]	62.0 [53.0,72.0]	<0.001	1	3	0.02 [0.02, 0.02]
Other arthropathy, median [Q1,Q3]	62.1 [53.0,71.5]	60.9 [52.1,69.9]	65.0 [56.0,75.0]	<0.001	1	3	-0.15 [-0.15, -0.15]
Gastroesophageal reflux disease, median [Q1,Q3]	62.4 [53.0,71.0]	60.8 [51.2,69.6]	66.0 [58.0,74.0]	<0.001	1	3	-0.15 [-0.16, -0.15]
Hepatic steatosis, median [Q1,Q3]	60.0 [51.7,68.0]	58.7 [50.7,66.8]	62.0 [54.0,70.0]	<0.001	1	3	-0.17 [-0.17, -0.17]
Psoriasis, median [Q1,Q3]	57.6 [48.3,66.1]	56.6 [47.5,65.3]	62.0 [52.0,69.0]	<0.001	1	3	-0.18 [-0.19, -0.18]
Anxiety disorder, median [Q1,Q3]	60.0 [50.0,70.0]	57.8 [48.2,67.9]	62.0 [52.0,71.0]	<0.001	1	3	0.12 [0.11, 0.12]
Sequelae of cerebrovascular disease, median [Q1,Q3]	75.0 [66.1,81.0]	70.9 [62.2,78.6]	77.0 [70.0,82.0]	<0.001	1	3	0.02 [0.02, 0.02]
Regional enteritis and ulcerative colitis, median [Q1,Q3]	57.0 [46.8,66.8]	55.9 [45.8,66.0]	62.0 [53.5,70.0]	<0.001	1	3	-0.09 [-0.09, -0.08]
Dementia, median [Q1,Q3]	78.7 [72.2,84.0]	78.1 [72.3,83.1]	79.0 [72.0,85.0]	<0.001	1	3	-0.03 [-0.03, -0.02]
Epilepsy, median [Q1,Q3]	65.0 [51.8,76.3]	59.4 [47.4,70.7]	75.0 [64.0,81.0]	<0.001	1	3	-0.07 [-0.07, -0.06]
Personality and adult behavior disorder, median [Q1,Q3]	54.6 [44.4,65.0]	52.1 [42.5,62.3]	61.0 [51.0,70.0]	<0.001	1	3	-0.09 [-0.09, -0.09]
Alcohol dependence, median [Q1,Q3]	59.0 [50.3,67.0]	58.1 [50.1,66.7]	59.0 [51.0,67.0]	<0.001	1	3	-0.03 [-0.03, -0.03]
HIV, median [Q1,Q3]	45.2 [38.1,54.6]	44.2 [37.5,52.9]	53.0 [44.0,62.0]	<0.001	1	3	-0.06 [-0.06, -0.06]
COPD (Chronic Obstructive Pulmonary Disease), median [Q1,Q3]	66.3 [57.9,74.1]	64.5 [56.3,72.3]	68.0 [59.0,76.0]	<0.001	1	3	-0.01 [-0.02, -0.01]
Cervical cancer, median [Q1,Q3]	55.5 [47.3,65.6]	53.8 [45.9,62.7]	62.0 [53.0,77.0]	<0.001	1	3	-0.04 [-0.04, -0.04]
Neurological disease with motor deficit not stroke, median [Q1,Q3]	67.0 [56.0,76.0]	66.0 [56.3,74.9]	68.0 [56.0,78.0]	<0.001	1	3	-0.1 [-0.1, -0.09]
Chronic liver disease except cirrhosis, median [Q1,Q3]	60.2 [50.9,70.1]	59.0 [50.3,68.3]	63.0 [52.0,75.0]	<0.001	1	3	-0.14 [-0.14, -0.14]
Ill-defined and other cerebrovascular disease, median [Q1,Q3]	75.5 [66.0,82.3]	71.7 [62.7,79.5]	78.0 [69.0,84.0]	<0.001	1	3	0.02 [0.01, 0.02]
Occlusion or stenosis of precerebral arteries, median [Q1,Q3]	71.0 [63.0,78.0]	69.8 [62.3,76.6]	73.0 [65.0,79.0]	<0.001	1	3	-0.03 [-0.04, -0.03]
Acquired valvular disease, median [Q1,Q3]	71.9 [63.4,79.0]	72.0 [63.9,78.9]	71.0 [63.0,79.0]	<0.001	1	3	-0.11 [-0.11, -0.11]
Intraabdominal arteriopathy, median [Q1,Q3]	70.1 [61.9,78.4]	72.0 [63.6,79.3]	67.5 [59.0,77.0]	<0.001	1	3	-0.02 [-0.03, -0.02]
Bladder cancer, median [Q1,Q3]	69.9 [62.1,77.0]	67.8 [60.8,74.8]	73.0 [66.0,80.0]	<0.001	1	3	-0.06 [-0.06, -0.06]
Collagen disease and vasculitis, median [Q1,Q3]	72.0 [66.7,78.0]	73.1 [68.0,78.2]	70.0 [64.0,77.0]	<0.001	1	3	-0.04 [-0.04, -0.03]
Other organic mental disorder, median [Q1,Q3]	75.1 [65.4,82.0]	74.4 [63.0,81.3]	76.0 [68.0,82.0]	<0.001	1	3	-0.04 [-0.04, -0.04]
Breast cancer, median [Q1,Q3]	63.6 [54.3,73.0]	62.4 [53.8,70.2]	66.0 [56.0,76.0]	<0.001	1	3	-0.04 [-0.04, -0.04]
Intellectual disability, median [Q1,Q3]	50.0 [39.3,61.8]	47.4 [36.8,57.1]	63.0 [52.0,76.0]	<0.001	1	3	-0.07 [-0.07, -0.06]
Dependence on other substances, median [Q1,Q3]	52.3 [43.9,62.5]	49.5 [41.7,57.6]	62.0 [52.0,73.0]	<0.001	1	3	-0.06 [-0.06, -0.06]
Extrapyramidal syndrome, median [Q1,Q3]	71.0 [63.0,77.5]	70.1 [62.5,76.5]	73.0 [65.0,80.0]	<0.001	1	3	-0.08 [-0.09, -0.08]
Schizophrenic disorder, median [Q1,Q3]	54.1 [42.6,67.3]	49.9 [39.9,62.4]	66.0 [56.0,76.0]	<0.001	1	3	-0.1 [-0.11, -0.1]
Diabetes, median [Q1,Q3]	62.0 [52.7,71.0]	61.1 [51.9,70.1]	62.0 [53.0,71.0]	<0.001	1	3	0.1 [0.1, 0.1]
Gout and other crystal arthropathies, median [Q1,Q3]	62.9 [53.0,71.7]	61.8 [52.1,70.8]	66.0 [57.0,74.0]	<0.001	1	3	-0.22 [-0.23, -0.22]
Urinary lithiasis, median [Q1,Q3]	58.4 [49.0,67.5]	57.9 [48.7,67.1]	60.0 [50.0,69.0]	<0.001	1	3	-0.27 [-0.27, -0.27]
Heart failure, median [Q1,Q3]	73.0 [64.9,79.4]	72.6 [63.9,79.5]	73.0 [65.0,79.0]	<0.001	1	3	0.04 [0.04, 0.05]
Rheumatoid arthritis and related diseases, median [Q1,Q3]	62.7 [52.9,72.0]	60.9 [51.6,69.9]	68.0 [58.0,76.0]	<0.001	1	3	-0.1 [-0.1, -0.09]
Other functional disorder, median [Q1,Q3]	62.5 [50.9,73.9]	59.1 [48.8,70.2]	72.0 [61.0,80.0]	<0.001	1	3	-0.05 [-0.06, -0.05]
Eating disorder, median [Q1,Q3]	58.0 [44.0,76.0]	46.4 [35.6,56.8]	70.0 [56.0,83.0]	<0.001	1	3	0.01 [0.0, 0.01]
Malabsorption syndrome and food intolerance, median [Q1,Q3]	60.4 [51.0,68.9]	59.5 [50.1,68.3]	63.0 [55.0,70.0]	<0.001	1	3	-0.15 [-0.15, -0.15]
Liver cirrhosis, median [Q1,Q3]	61.5 [53.2,70.0]	59.7 [52.0,68.4]	66.0 [58.0,75.0]	<0.001	1	3	-0.08 [-0.09, -0.08]
Leukemia, median [Q1,Q3]	69.0 [60.2,77.0]	66.9 [57.8,75.1]	72.0 [66.0,79.0]	<0.001	1	3	-0.03 [-0.03, -0.03]
Ovarian cancer, median [Q1,Q3]	62.1 [52.1,73.0]	59.7 [50.6,68.5]	69.0 [57.0,79.0]	<0.001	1	3	-0.02 [-0.02, -0.02]
Age-related macular degeneration, median [Q1,Q3]	75.1 [67.0,81.0]	75.4 [67.7,81.3]	74.0 [65.0,80.0]	<0.001	1	3	-0.12 [-0.12, -0.11]
Non-Hodgkin lymphoma, median [Q1,Q3]	65.0 [55.5,73.9]	63.2 [54.3,72.1]	69.0 [60.0,77.0]	<0.001	1	3	-0.04 [-0.05, -0.04]
Chronic kidney failure, median [Q1,Q3]	76.2 [68.1,82.8]	76.6 [68.7,83.0]	76.0 [67.0,82.0]	<0.001	1	3	-0.21 [-0.21, -0.2]
Skin melanoma, median [Q1,Q3]	64.5 [55.5,73.0]	65.2 [55.8,73.6]	63.0 [55.0,71.0]	<0.001	1	3	-0.04 [-0.04, -0.03]
Uterine cancer, median [Q1,Q3]	68.0 [59.0,76.0]	63.5 [56.4,70.8]	72.0 [62.0,79.0]	<0.001	1	3	0.01 [0.01, 0.02]
Bone and soft tissue cancer, median [Q1,Q3]	65.4 [57.0,73.0]	63.8 [54.1,71.4]	66.5 [58.0,74.0]	<0.001	1	3	0.0 [0.0, 0.01]
Colorectal cancer, median [Q1,Q3]	70.0 [62.3,77.0]	68.4 [61.0,75.3]	73.0 [66.0,79.0]	<0.001	1	3	-0.07 [-0.07, -0.06]
Atopic dermatitis, median [Q1,Q3]	57.0 [44.5,68.2]	55.3 [43.1,66.6]	63.0 [50.0,76.0]	<0.001	1	3	-0.06 [-0.07, -0.06]
Early childhood adolescence disorder, median [Q1,Q3]	69.9 [56.0,79.0]	63.7 [49.8,75.6]	73.0 [62.0,80.0]	<0.001	1	3	0.0 [-0.0, 0.01]
Other developmental disorder, median [Q1,Q3]	65.4 [51.0,77.0]	59.5 [45.1,71.9]	74.0 [60.0,80.0]	<0.001	1	3	-0.01 [-0.02, -0.01]
Prostate cancer, median [Q1,Q3]	68.2 [62.3,74.0]	68.7 [63.0,74.2]	67.0 [61.0,74.0]	<0.001	1	3	-0.12 [-0.12, -0.11]
Congenital heart and circulatory anomaly, median [Q1,Q3]	66.0 [55.2,75.0]	61.0 [51.1,70.1]	71.0 [63.0,78.0]	<0.001	1	3	-0.02 [-0.02, -0.02]
Pancreatic cancer, median [Q1,Q3]	65.0 [57.0,74.0]	66.3 [57.6,74.8]	63.0 [56.0,72.0]	<0.001	1	3	-0.02 [-0.02, -0.02]
Kidney and renal pelvis cancer, median [Q1,Q3]	65.0 [56.6,72.8]	65.8 [57.1,73.5]	63.0 [55.0,71.0]	<0.001	1	3	-0.03 [-0.04, -0.03]
Thyroid cancer, median [Q1,Q3]	59.0 [49.3,66.4]	57.3 [48.4,65.6]	60.0 [51.0,68.0]	<0.001	1	3	-0.01 [-0.02, -0.01]
Hodgkin's disease, median [Q1,Q3]	57.2 [45.6,66.9]	53.0 [41.9,64.2]	64.0 [56.2,70.0]	<0.001	1	3	-0.02 [-0.02, -0.01]
Autism spectrum disorder, median [Q1,Q3]	55.5 [43.0,68.0]	48.8 [32.7,59.5]	65.0 [52.2,71.0]	<0.001	1	3	-0.0 [-0.01, 0.0]
Testicular cancer, median [Q1,Q3]	52.0 [41.8,65.8]	45.8 [37.5,55.8]	60.0 [50.8,72.0]	<0.001	1	3	-0.0 [-0.01, 0.0]
Stomach cancer, median [Q1,Q3]	71.0 [63.2,78.0]	70.0 [61.9,76.4]	72.0 [65.0,79.0]	<0.001	1	3	0.01 [0.01, 0.02]
Immunoproliferative cancer, median [Q1,Q3]	71.8 [64.0,79.0]	70.3 [61.9,77.1]	73.0 [65.0,81.0]	<0.001	1	3	0.0 [-0.0, 0.01]
Age at diabetes diagnosis, median [Q1,Q3]	62.0 [52.7,71.0]	61.1 [51.9,70.1]	62.0 [53.0,71.0]	<0.001	1	3
Bronchial and lung cancer, median [Q1,Q3]	67.0 [59.3,74.7]	67.4 [60.5,74.2]	67.0 [58.0,75.0]	0.016	1	3	-0.03 [-0.03, -0.02]
Head and neck cancer, median [Q1,Q3]	63.8 [56.0,71.4]	63.8 [56.1,71.4]	64.0 [54.0,71.0]	0.048	1	3	-0.07 [-0.07, -0.07]
Aneurysm of aorta, peripheral, and visceral arteries, median [Q1,Q3]	69.3 [62.0,76.0]	69.5 [62.2,76.0]	69.0 [62.0,76.0]	0.13	1	3	-0.06 [-0.07, -0.06]
Atrial fibrillation, median [Q1,Q3]	73.0 [65.7,79.5]	73.0 [65.4,79.6]	73.0 [66.0,79.0]	0.146	1	3	-0.06 [-0.06, -0.06]
Parkinson's disease, median [Q1,Q3]	74.0 [67.4,79.5]	74.1 [67.8,79.4]	74.0 [67.0,80.0]	0.164	1	3	-0.07 [-0.07, -0.07]
Tobacco dependence, median [Q1,Q3]	55.0 [47.2,62.8]	55.0 [47.4,62.6]	55.0 [47.0,63.0]	0.275	1	3	-0.19 [-0.19, -0.19]
Limb arteriopathy, median [Q1,Q3]	66.1 [58.0,74.2]	66.3 [57.9,74.2]	66.0 [58.0,74.0]	0.462	1	3	-0.17 [-0.17, -0.16]
Kaposi's sarcoma, median [Q1,Q3]	68.0 [55.6,72.8]	68.5 [58.0,73.1]	67.0 [55.0,72.0]	0.501	1	3	-0.0 [-0.01, 0.0]
Liver and biliary tract cancer, median [Q1,Q3]	66.9 [57.7,75.0]	66.3 [58.7,74.4]	67.0 [57.0,76.0]	0.611	1	3	0.0 [-0.0, 0.01]
Glaucoma, median [Q1,Q3]	66.3 [57.8,74.0]	66.3 [57.8,73.7]	67.0 [58.0,74.0]	0.852	1	3	-0.17 [-0.17, -0.17]
Retinopathy, median [Q1,Q3]	65.2 [57.0,73.2]	65.2 [57.4,73.0]	66.0 [56.0,74.0]	0.965	1	3	-0.15 [-0.16, -0.15]

## Sheet: Split1_Replicate4
	Overall	Real	Synthetic	P-Value	Split	Replicate	ES [95.0% CI]
n	1313029	613439	699590		1	4
Male, n (%)	685663 (52.2)	324383 (52.9)	361280 (51.6)	<0.001	1	4	0.02 [0.02, 0.03]
Female, n (%)	627366 (47.8)	289056 (47.1)	338310 (48.4)	<0.001	1	4	0.02 [0.02, 0.03]
Obesity, n (%)	243924 (18.6)	112087 (18.3)	131837 (18.8)	<0.001	1	4	0.01 [0.01, 0.02]
Osteoporosis, n (%)	61263 (4.7)	35553 (5.8)	25710 (3.7)	<0.001	1	4	0.1 [0.1, 0.1]
Hypertension, n (%)	923166 (70.3)	403977 (65.9)	519189 (74.2)	<0.001	1	4	0.18 [0.18, 0.19]
Dyslipidemia, n (%)	714943 (54.4)	323798 (52.8)	391145 (55.9)	<0.001	1	4	0.06 [0.06, 0.07]
Osteoarthritis, spondylosis, n (%)	550949 (42.0)	235115 (38.3)	315834 (45.1)	<0.001	1	4	0.14 [0.14, 0.14]
Mood disorder, n (%)	115117 (8.8)	53157 (8.7)	61960 (8.9)	<0.001	1	4	0.01 [0.0, 0.01]
Ischemic heart disease, n (%)	99713 (7.6)	60003 (9.8)	39710 (5.7)	<0.001	1	4	0.15 [0.15, 0.16]
Fibromyalgia, n (%)	22613 (1.7)	18014 (2.9)	4599 (0.7)	<0.001	1	4	0.17 [0.17, 0.18]
Asthma, n (%)	77275 (5.9)	48203 (7.9)	29072 (4.2)	<0.001	1	4	0.16 [0.15, 0.16]
Glaucoma, n (%)	47880 (3.6)	35051 (5.7)	12829 (1.8)	<0.001	1	4	0.2 [0.2, 0.21]
Hypothyroidism, n (%)	102978 (7.8)	68235 (11.1)	34743 (5.0)	<0.001	1	4	0.23 [0.22, 0.23]
Other arthropathy, n (%)	59989 (4.6)	37366 (6.1)	22623 (3.2)	<0.001	1	4	0.14 [0.13, 0.14]
Limb arteriopathy, n (%)	87418 (6.7)	47317 (7.7)	40101 (5.7)	<0.001	1	4	0.08 [0.08, 0.08]
Gastroesophageal reflux disease, n (%)	45188 (3.4)	28375 (4.6)	16813 (2.4)	<0.001	1	4	0.12 [0.12, 0.12]
Hepatic steatosis, n (%)	61926 (4.7)	42027 (6.9)	19899 (2.8)	<0.001	1	4	0.19 [0.18, 0.19]
Psoriasis, n (%)	28531 (2.2)	20155 (3.3)	8376 (1.2)	<0.001	1	4	0.14 [0.14, 0.14]
Anxiety disorder, n (%)	317963 (24.2)	127575 (20.8)	190388 (27.2)	<0.001	1	4	0.15 [0.15, 0.15]
Tobacco dependence, n (%)	157877 (12.0)	67706 (11.0)	90171 (12.9)	<0.001	1	4	0.06 [0.05, 0.06]
Sequelae of cerebrovascular disease, n (%)	10570 (0.8)	7251 (1.2)	3319 (0.5)	<0.001	1	4	0.08 [0.07, 0.08]
Regional enteritis and ulcerative colitis, n (%)	4872 (0.4)	3837 (0.6)	1035 (0.1)	<0.001	1	4	0.08 [0.07, 0.08]
Dementia, n (%)	36611 (2.8)	21221 (3.5)	15390 (2.2)	<0.001	1	4	0.08 [0.07, 0.08]
Epilepsy, n (%)	13247 (1.0)	8868 (1.4)	4379 (0.6)	<0.001	1	4	0.08 [0.08, 0.08]
Personality and adult behavior disorder, n (%)	9475 (0.7)	7377 (1.2)	2098 (0.3)	<0.001	1	4	0.1 [0.1, 0.11]
Alcohol dependence, n (%)	38379 (2.9)	26622 (4.3)	11757 (1.7)	<0.001	1	4	0.16 [0.15, 0.16]
HIV, n (%)	3432 (0.3)	1783 (0.3)	1649 (0.2)	<0.001	1	4	0.01 [0.01, 0.01]
COPD (Chronic Obstructive Pulmonary Disease), n (%)	162854 (12.4)	74754 (12.2)	88100 (12.6)	<0.001	1	4	0.01 [0.01, 0.02]
Cervical cancer, n (%)	1914 (0.1)	1101 (0.2)	813 (0.1)	<0.001	1	4	0.02 [0.01, 0.02]
Neurological disease with motor deficit not stroke, n (%)	48868 (3.7)	29304 (4.8)	19564 (2.8)	<0.001	1	4	0.1 [0.1, 0.11]
Chronic liver disease except cirrhosis, n (%)	42044 (3.2)	23781 (3.9)	18263 (2.6)	<0.001	1	4	0.07 [0.07, 0.07]
Ill-defined and other cerebrovascular disease, n (%)	9588 (0.7)	6411 (1.0)	3177 (0.5)	<0.001	1	4	0.07 [0.07, 0.07]
Retinopathy, n (%)	90129 (6.9)	36269 (5.9)	53860 (7.7)	<0.001	1	4	0.07 [0.07, 0.07]
Parkinson's disease, n (%)	13475 (1.0)	7128 (1.2)	6347 (0.9)	<0.001	1	4	0.03 [0.02, 0.03]
Occlusion or stenosis of precerebral arteries, n (%)	11045 (0.8)	7000 (1.1)	4045 (0.6)	<0.001	1	4	0.06 [0.06, 0.06]
Acquired valvular disease, n (%)	72504 (5.5)	30218 (4.9)	42286 (6.0)	<0.001	1	4	0.05 [0.05, 0.05]
Intraabdominal arteriopathy, n (%)	2504 (0.2)	1359 (0.2)	1145 (0.2)	<0.001	1	4	0.01 [0.01, 0.02]
Bladder cancer, n (%)	8755 (0.7)	7234 (1.2)	1521 (0.2)	<0.001	1	4	0.12 [0.11, 0.12]
Collagen disease and vasculitis, n (%)	8571 (0.7)	6288 (1.0)	2283 (0.3)	<0.001	1	4	0.09 [0.08, 0.09]
Other organic mental disorder, n (%)	32310 (2.5)	21253 (3.5)	11057 (1.6)	<0.001	1	4	0.12 [0.12, 0.12]
Breast cancer, n (%)	17192 (1.3)	10808 (1.8)	6384 (0.9)	<0.001	1	4	0.07 [0.07, 0.08]
Intellectual disability, n (%)	3739 (0.3)	3007 (0.5)	732 (0.1)	<0.001	1	4	0.07 [0.07, 0.07]
Dependence on other substances, n (%)	4391 (0.3)	3737 (0.6)	654 (0.1)	<0.001	1	4	0.09 [0.08, 0.09]
Extrapyramidal syndrome, n (%)	15388 (1.2)	10486 (1.7)	4902 (0.7)	<0.001	1	4	0.09 [0.09, 0.1]
Schizophrenic disorder, n (%)	13528 (1.0)	8940 (1.5)	4588 (0.7)	<0.001	1	4	0.08 [0.08, 0.08]
Gout and other crystal arthropathies, n (%)	46371 (3.5)	35569 (5.8)	10802 (1.5)	<0.001	1	4	0.23 [0.22, 0.23]
Urinary lithiasis, n (%)	75636 (5.8)	51892 (8.5)	23744 (3.4)	<0.001	1	4	0.22 [0.21, 0.22]
Heart failure, n (%)	137634 (10.5)	62763 (10.2)	74871 (10.7)	<0.001	1	4	0.02 [0.01, 0.02]
Rheumatoid arthritis and related diseases, n (%)	10655 (0.8)	8364 (1.4)	2291 (0.3)	<0.001	1	4	0.11 [0.11, 0.12]
Other functional disorder, n (%)	3507 (0.3)	2466 (0.4)	1041 (0.1)	<0.001	1	4	0.05 [0.04, 0.05]
Eating disorder, n (%)	1243 (0.1)	1040 (0.2)	203 (0.0)	<0.001	1	4	0.04 [0.04, 0.05]
Malabsorption syndrome and food intolerance, n (%)	19548 (1.5)	15473 (2.5)	4075 (0.6)	<0.001	1	4	0.16 [0.15, 0.16]
Liver cirrhosis, n (%)	9568 (0.7)	6804 (1.1)	2764 (0.4)	<0.001	1	4	0.08 [0.08, 0.09]
Leukemia, n (%)	2919 (0.2)	1662 (0.3)	1257 (0.2)	<0.001	1	4	0.02 [0.02, 0.02]
Ovarian cancer, n (%)	1039 (0.1)	804 (0.1)	235 (0.0)	<0.001	1	4	0.03 [0.03, 0.04]
Age-related macular degeneration, n (%)	16240 (1.2)	9846 (1.6)	6394 (0.9)	<0.001	1	4	0.06 [0.06, 0.07]
Non-Hodgkin lymphoma, n (%)	2913 (0.2)	2138 (0.3)	775 (0.1)	<0.001	1	4	0.05 [0.05, 0.05]
Liver and biliary tract cancer, n (%)	3508 (0.3)	1406 (0.2)	2102 (0.3)	<0.001	1	4	0.01 [0.01, 0.02]
Chronic kidney failure, n (%)	87873 (6.7)	62922 (10.3)	24951 (3.6)	<0.001	1	4	0.27 [0.26, 0.27]
Skin melanoma, n (%)	2813 (0.2)	2066 (0.3)	747 (0.1)	<0.001	1	4	0.05 [0.05, 0.05]
Uterine cancer, n (%)	3182 (0.2)	2607 (0.4)	575 (0.1)	<0.001	1	4	0.07 [0.06, 0.07]
Bone and soft tissue cancer, n (%)	980 (0.1)	609 (0.1)	371 (0.1)	<0.001	1	4	0.02 [0.01, 0.02]
Colorectal cancer, n (%)	12779 (1.0)	9453 (1.5)	3326 (0.5)	<0.001	1	4	0.11 [0.1, 0.11]
Atopic dermatitis, n (%)	2869 (0.2)	2343 (0.4)	526 (0.1)	<0.001	1	4	0.06 [0.06, 0.07]
Early childhood adolescence disorder, n (%)	4025 (0.3)	3327 (0.5)	698 (0.1)	<0.001	1	4	0.08 [0.07, 0.08]
Other developmental disorder, n (%)	961 (0.1)	680 (0.1)	281 (0.0)	<0.001	1	4	0.03 [0.02, 0.03]
Head and neck cancer, n (%)	4408 (0.3)	3150 (0.5)	1258 (0.2)	<0.001	1	4	0.06 [0.05, 0.06]
Prostate cancer, n (%)	16303 (1.2)	11512 (1.9)	4791 (0.7)	<0.001	1	4	0.11 [0.1, 0.11]
Congenital heart and circulatory anomaly, n (%)	3258 (0.2)	1764 (0.3)	1494 (0.2)	<0.001	1	4	0.01 [0.01, 0.02]
Pancreatic cancer, n (%)	2343 (0.2)	1270 (0.2)	1073 (0.2)	<0.001	1	4	0.01 [0.01, 0.02]
Kidney and renal pelvis cancer, n (%)	2324 (0.2)	1968 (0.3)	356 (0.1)	<0.001	1	4	0.06 [0.06, 0.07]
Bronchial and lung cancer, n (%)	4794 (0.4)	2990 (0.5)	1804 (0.3)	<0.001	1	4	0.04 [0.03, 0.04]
Thyroid cancer, n (%)	1892 (0.1)	1334 (0.2)	558 (0.1)	<0.001	1	4	0.04 [0.03, 0.04]
Atrial fibrillation, n (%)	105250 (8.0)	47436 (7.7)	57814 (8.3)	<0.001	1	4	0.02 [0.02, 0.02]
Hodgkin's disease, n (%)	1529 (0.1)	428 (0.1)	1101 (0.2)	<0.001	1	4	0.03 [0.02, 0.03]
Aneurysm of aorta, peripheral, and visceral arteries, n (%)	6803 (0.5)	5333 (0.9)	1470 (0.2)	<0.001	1	4	0.09 [0.09, 0.09]
Testicular cancer, n (%)	257 (0.0)	166 (0.0)	91 (0.0)	<0.001	1	4	0.01 [0.01, 0.01]
Kaposi's sarcoma, n (%)	118 (0.0)	82 (0.0)	36 (0.0)	<0.001	1	4	0.01 [0.01, 0.01]
Stomach cancer, n (%)	1182 (0.1)	864 (0.1)	318 (0.0)	<0.001	1	4	0.03 [0.03, 0.03]
Immunoproliferative cancer, n (%)	2402 (0.2)	685 (0.1)	1717 (0.2)	<0.001	1	4	0.03 [0.03, 0.04]
Age at diabetes diagnosis, mean (SD)	61.2 (13.1)	60.6 (13.2)	61.6 (13.0)	<0.001	1	4	0.07 [0.07, 0.07]
Autism spectrum disorder, n (%)	232 (0.0)	131 (0.0)	101 (0.0)	0.004	1	4	0.01 [0.0, 0.01]

## Sheet: Split1_Replicate4_age
Unnamed: 0	Overall	Real	Synthetic	P-Value	Split	Replicate	ES [95.0% CI]
n	1313029	613439	699590		1	4
Obesity, median [Q1,Q3]	57.0 [48.0,66.5]	56.3 [46.8,65.9]	57.0 [48.0,67.0]	<0.001	1	4	0.02 [0.02, 0.02]
Hypertension, median [Q1,Q3]	61.0 [53.0,69.8]	60.4 [51.9,68.5]	62.0 [54.0,70.0]	<0.001	1	4	0.21 [0.21, 0.22]
Dyslipidemia, median [Q1,Q3]	60.0 [51.4,69.0]	59.2 [50.7,67.9]	60.0 [52.0,70.0]	<0.001	1	4	0.09 [0.09, 0.09]
Osteoarthritis, spondylosis, median [Q1,Q3]	63.7 [55.5,72.0]	63.2 [55.6,71.0]	64.0 [55.0,72.0]	<0.001	1	4	0.14 [0.14, 0.14]
Mood disorder, median [Q1,Q3]	62.0 [53.0,72.0]	59.6 [50.6,69.4]	64.0 [55.0,74.0]	<0.001	1	4	0.01 [0.01, 0.02]
Ischemic heart disease, median [Q1,Q3]	66.0 [57.6,74.0]	65.1 [56.9,73.0]	67.0 [59.0,75.0]	<0.001	1	4	-0.15 [-0.16, -0.15]
Fibromyalgia, median [Q1,Q3]	55.0 [48.1,62.0]	54.6 [48.1,61.2]	57.0 [49.0,67.0]	<0.001	1	4	-0.17 [-0.18, -0.17]
Asthma, median [Q1,Q3]	59.5 [48.0,69.5]	57.2 [45.0,67.4]	63.0 [53.0,73.0]	<0.001	1	4	-0.15 [-0.16, -0.15]
Glaucoma, median [Q1,Q3]	66.4 [57.9,74.0]	66.3 [57.8,73.7]	67.0 [58.0,75.0]	<0.001	1	4	-0.2 [-0.21, -0.2]
Hypothyroidism, median [Q1,Q3]	60.0 [50.4,70.0]	59.8 [49.9,69.5]	61.0 [52.0,72.0]	<0.001	1	4	-0.23 [-0.23, -0.22]
Other arthropathy, median [Q1,Q3]	62.0 [53.0,71.0]	60.9 [52.1,69.9]	64.0 [55.0,73.0]	<0.001	1	4	-0.13 [-0.14, -0.13]
Limb arteriopathy, median [Q1,Q3]	68.0 [59.3,75.8]	66.3 [57.9,74.2]	70.0 [62.0,77.0]	<0.001	1	4	-0.08 [-0.08, -0.07]
Hepatic steatosis, median [Q1,Q3]	59.6 [51.2,68.0]	58.7 [50.7,66.8]	62.0 [53.0,71.0]	<0.001	1	4	-0.19 [-0.19, -0.18]
Psoriasis, median [Q1,Q3]	58.0 [49.1,67.0]	56.6 [47.5,65.3]	62.0 [53.0,71.0]	<0.001	1	4	-0.14 [-0.14, -0.14]
Anxiety disorder, median [Q1,Q3]	59.0 [49.9,70.0]	57.8 [48.2,67.9]	60.0 [51.0,71.0]	<0.001	1	4	0.16 [0.16, 0.17]
Tobacco dependence, median [Q1,Q3]	56.0 [48.0,64.0]	55.0 [47.4,62.6]	56.0 [49.0,65.0]	<0.001	1	4	0.06 [0.06, 0.06]
Sequelae of cerebrovascular disease, median [Q1,Q3]	71.7 [62.5,79.7]	70.9 [62.2,78.6]	74.0 [64.0,82.0]	<0.001	1	4	-0.08 [-0.08, -0.07]
Regional enteritis and ulcerative colitis, median [Q1,Q3]	58.5 [48.0,69.6]	55.9 [45.8,66.0]	69.0 [58.0,77.0]	<0.001	1	4	-0.08 [-0.08, -0.07]
Dementia, median [Q1,Q3]	77.2 [70.0,82.9]	78.1 [72.3,83.1]	75.0 [66.0,82.0]	<0.001	1	4	-0.08 [-0.08, -0.07]
Epilepsy, median [Q1,Q3]	63.0 [51.0,74.0]	59.4 [47.4,70.7]	70.0 [59.0,79.0]	<0.001	1	4	-0.08 [-0.08, -0.08]
Personality and adult behavior disorder, median [Q1,Q3]	53.9 [43.8,65.0]	52.1 [42.5,62.3]	60.0 [50.0,74.0]	<0.001	1	4	-0.1 [-0.11, -0.1]
Alcohol dependence, median [Q1,Q3]	58.6 [50.3,67.6]	58.1 [50.1,66.7]	60.0 [51.0,70.0]	<0.001	1	4	-0.16 [-0.16, -0.15]
HIV, median [Q1,Q3]	49.0 [40.8,59.0]	44.2 [37.5,52.9]	55.0 [46.0,64.0]	<0.001	1	4	-0.01 [-0.01, -0.01]
COPD (Chronic Obstructive Pulmonary Disease), median [Q1,Q3]	65.1 [57.0,73.3]	64.5 [56.3,72.3]	66.0 [57.0,74.0]	<0.001	1	4	0.02 [0.01, 0.02]
Cervical cancer, median [Q1,Q3]	56.0 [46.0,66.4]	53.8 [45.9,62.7]	61.0 [46.0,73.0]	<0.001	1	4	-0.02 [-0.02, -0.01]
Neurological disease with motor deficit not stroke, median [Q1,Q3]	67.1 [57.3,76.0]	66.0 [56.3,74.9]	69.0 [59.0,78.0]	<0.001	1	4	-0.1 [-0.11, -0.1]
Chronic liver disease except cirrhosis, median [Q1,Q3]	61.2 [52.0,71.0]	59.0 [50.3,68.3]	64.0 [55.0,74.0]	<0.001	1	4	-0.07 [-0.07, -0.07]
Ill-defined and other cerebrovascular disease, median [Q1,Q3]	72.7 [63.7,80.0]	71.7 [62.7,79.5]	74.0 [66.0,80.0]	<0.001	1	4	-0.07 [-0.07, -0.07]
Retinopathy, median [Q1,Q3]	65.9 [57.0,74.0]	65.2 [57.4,73.0]	66.0 [57.0,74.0]	<0.001	1	4	0.07 [0.07, 0.07]
Parkinson's disease, median [Q1,Q3]	73.5 [66.8,79.0]	74.1 [67.8,79.4]	73.0 [65.0,78.0]	<0.001	1	4	-0.03 [-0.03, -0.02]
Acquired valvular disease, median [Q1,Q3]	72.9 [64.0,79.0]	72.0 [63.9,78.9]	73.0 [64.0,79.0]	<0.001	1	4	0.05 [0.05, 0.05]
Breast cancer, median [Q1,Q3]	63.0 [54.0,72.0]	62.4 [53.8,70.2]	65.0 [54.0,75.0]	<0.001	1	4	-0.07 [-0.08, -0.07]
Dependence on other substances, median [Q1,Q3]	50.8 [42.6,59.3]	49.5 [41.7,57.6]	58.0 [50.0,67.0]	<0.001	1	4	-0.09 [-0.09, -0.08]
Extrapyramidal syndrome, median [Q1,Q3]	70.2 [62.4,77.0]	70.1 [62.5,76.5]	71.0 [62.0,78.0]	<0.001	1	4	-0.09 [-0.1, -0.09]
Schizophrenic disorder, median [Q1,Q3]	54.0 [42.8,68.0]	49.9 [39.9,62.4]	63.0 [51.0,75.0]	<0.001	1	4	-0.08 [-0.08, -0.07]
Diabetes, median [Q1,Q3]	61.6 [52.5,70.7]	61.1 [51.9,70.1]	62.0 [53.0,71.0]	<0.001	1	4	0.07 [0.07, 0.07]
Gout and other crystal arthropathies, median [Q1,Q3]	62.3 [52.5,71.4]	61.8 [52.1,70.8]	64.0 [54.0,73.0]	<0.001	1	4	-0.23 [-0.23, -0.22]
Heart failure, median [Q1,Q3]	73.0 [64.0,79.9]	72.6 [63.9,79.5]	73.0 [64.0,80.0]	<0.001	1	4	0.02 [0.01, 0.02]
Rheumatoid arthritis and related diseases, median [Q1,Q3]	61.3 [52.0,70.8]	60.9 [51.6,69.9]	64.0 [54.0,73.0]	<0.001	1	4	-0.11 [-0.12, -0.11]
Other functional disorder, median [Q1,Q3]	62.0 [51.0,74.0]	59.1 [48.8,70.2]	71.0 [58.0,79.0]	<0.001	1	4	-0.05 [-0.05, -0.04]
Eating disorder, median [Q1,Q3]	48.9 [37.5,61.1]	46.4 [35.6,56.8]	67.0 [50.0,80.0]	<0.001	1	4	-0.04 [-0.05, -0.04]
Malabsorption syndrome and food intolerance, median [Q1,Q3]	60.3 [50.9,69.2]	59.5 [50.1,68.3]	64.0 [54.0,73.0]	<0.001	1	4	-0.16 [-0.16, -0.15]
Liver cirrhosis, median [Q1,Q3]	60.0 [52.3,69.0]	59.7 [52.0,68.4]	61.0 [53.0,70.0]	<0.001	1	4	-0.08 [-0.09, -0.08]
Leukemia, median [Q1,Q3]	69.0 [60.2,77.0]	66.9 [57.8,75.1]	72.0 [63.0,78.0]	<0.001	1	4	-0.02 [-0.02, -0.02]
Ovarian cancer, median [Q1,Q3]	62.7 [52.4,73.0]	59.7 [50.6,68.5]	76.0 [67.5,83.0]	<0.001	1	4	-0.03 [-0.04, -0.03]
Age-related macular degeneration, median [Q1,Q3]	74.0 [66.0,80.4]	75.4 [67.7,81.3]	72.0 [64.0,79.0]	<0.001	1	4	-0.06 [-0.07, -0.06]
Non-Hodgkin lymphoma, median [Q1,Q3]	65.1 [56.3,74.0]	63.2 [54.3,72.1]	71.0 [63.0,77.0]	<0.001	1	4	-0.05 [-0.05, -0.05]
Liver and biliary tract cancer, median [Q1,Q3]	64.1 [55.1,73.8]	66.3 [58.7,74.4]	62.0 [53.0,73.0]	<0.001	1	4	0.01 [0.01, 0.02]
Chronic kidney failure, median [Q1,Q3]	76.6 [68.4,83.0]	76.6 [68.7,83.0]	77.0 [68.0,83.0]	<0.001	1	4	-0.27 [-0.27, -0.26]
Skin melanoma, median [Q1,Q3]	67.0 [57.9,75.0]	65.2 [55.8,73.6]	71.0 [64.0,77.0]	<0.001	1	4	-0.05 [-0.05, -0.05]
Bone and soft tissue cancer, median [Q1,Q3]	66.9 [56.7,74.3]	63.8 [54.1,71.4]	70.0 [62.0,78.0]	<0.001	1	4	-0.02 [-0.02, -0.01]
Colorectal cancer, median [Q1,Q3]	68.1 [60.6,75.0]	68.4 [61.0,75.3]	68.0 [59.0,75.0]	<0.001	1	4	-0.11 [-0.11, -0.1]
Atopic dermatitis, median [Q1,Q3]	57.4 [44.9,68.8]	55.3 [43.1,66.6]	66.0 [54.0,77.0]	<0.001	1	4	-0.06 [-0.07, -0.06]
Early childhood adolescence disorder, median [Q1,Q3]	64.9 [50.6,76.1]	63.7 [49.8,75.6]	69.0 [54.0,78.0]	<0.001	1	4	-0.08 [-0.08, -0.07]
Other developmental disorder, median [Q1,Q3]	61.8 [47.5,73.9]	59.5 [45.1,71.9]	66.0 [55.0,77.0]	<0.001	1	4	-0.03 [-0.03, -0.02]
Congenital heart and circulatory anomaly, median [Q1,Q3]	64.0 [53.9,73.0]	61.0 [51.1,70.1]	66.0 [57.0,75.0]	<0.001	1	4	-0.01 [-0.02, -0.01]
Bronchial and lung cancer, median [Q1,Q3]	68.0 [60.9,75.0]	67.4 [60.5,74.2]	70.0 [61.0,76.0]	<0.001	1	4	-0.04 [-0.04, -0.03]
Thyroid cancer, median [Q1,Q3]	59.8 [49.9,68.5]	57.3 [48.4,65.6]	65.0 [57.0,74.0]	<0.001	1	4	-0.04 [-0.04, -0.03]
Atrial fibrillation, median [Q1,Q3]	74.0 [65.7,80.0]	73.0 [65.4,79.6]	74.0 [66.0,81.0]	<0.001	1	4	0.02 [0.02, 0.02]
Hodgkin's disease, median [Q1,Q3]	61.0 [50.0,70.2]	53.0 [41.9,64.2]	64.0 [53.0,73.0]	<0.001	1	4	0.03 [0.02, 0.03]
Aneurysm of aorta, peripheral, and visceral arteries, median [Q1,Q3]	70.0 [62.6,76.3]	69.5 [62.2,76.0]	71.0 [64.0,78.0]	<0.001	1	4	-0.09 [-0.09, -0.09]
Autism spectrum disorder, median [Q1,Q3]	56.0 [44.9,70.7]	48.8 [32.7,59.5]	70.0 [56.0,75.0]	<0.001	1	4	-0.01 [-0.01, -0.0]
Testicular cancer, median [Q1,Q3]	52.0 [40.5,64.0]	45.8 [37.5,55.8]	62.0 [52.5,71.0]	<0.001	1	4	-0.01 [-0.01, -0.01]
Immunoproliferative cancer, median [Q1,Q3]	69.0 [60.7,75.0]	70.3 [61.9,77.1]	68.0 [60.0,75.0]	<0.001	1	4	0.03 [0.03, 0.04]
Age at diabetes diagnosis, median [Q1,Q3]	61.6 [52.5,70.7]	61.1 [51.9,70.1]	62.0 [53.0,71.0]	<0.001	1	4
Osteoporosis, median [Q1,Q3]	67.0 [60.0,74.0]	67.2 [60.2,74.1]	67.0 [59.0,74.0]	0.001	1	4	-0.1 [-0.1, -0.1]
Other organic mental disorder, median [Q1,Q3]	74.0 [63.0,81.0]	74.4 [63.0,81.3]	73.0 [64.0,80.0]	0.001	1	4	-0.12 [-0.12, -0.12]
Uterine cancer, median [Q1,Q3]	63.7 [56.2,71.4]	63.5 [56.4,70.8]	65.0 [55.0,75.0]	0.007	1	4	-0.07 [-0.07, -0.06]
Urinary lithiasis, median [Q1,Q3]	57.8 [48.8,67.2]	57.9 [48.7,67.1]	57.0 [49.0,68.0]	0.013	1	4	-0.22 [-0.22, -0.21]
Intellectual disability, median [Q1,Q3]	47.6 [36.5,58.1]	47.4 [36.8,57.1]	49.0 [35.0,63.0]	0.016	1	4	-0.07 [-0.07, -0.07]
Bladder cancer, median [Q1,Q3]	67.9 [60.7,74.9]	67.8 [60.8,74.8]	68.0 [59.0,75.0]	0.027	1	4	-0.12 [-0.12, -0.11]
Kaposi's sarcoma, median [Q1,Q3]	69.0 [58.6,76.0]	68.5 [58.0,73.1]	73.5 [63.8,79.0]	0.028	1	4	-0.01 [-0.01, -0.01]
Gastroesophageal reflux disease, median [Q1,Q3]	60.5 [51.5,70.0]	60.8 [51.2,69.6]	60.0 [52.0,70.0]	0.037	1	4	-0.12 [-0.12, -0.12]
Stomach cancer, median [Q1,Q3]	69.9 [61.0,76.1]	70.0 [61.9,76.4]	69.0 [59.0,76.0]	0.037	1	4	-0.03 [-0.03, -0.03]
Occlusion or stenosis of precerebral arteries, median [Q1,Q3]	70.0 [62.3,77.0]	69.8 [62.3,76.6]	71.0 [62.0,77.0]	0.038	1	4	-0.06 [-0.06, -0.06]
Prostate cancer, median [Q1,Q3]	68.8 [62.6,74.4]	68.7 [63.0,74.2]	69.0 [62.0,75.0]	0.07	1	4	-0.11 [-0.11, -0.1]
Collagen disease and vasculitis, median [Q1,Q3]	73.0 [67.9,78.2]	73.1 [68.0,78.2]	73.0 [67.0,78.0]	0.162	1	4	-0.09 [-0.09, -0.08]
Pancreatic cancer, median [Q1,Q3]	66.4 [56.3,74.8]	66.3 [57.6,74.8]	67.0 [55.0,75.0]	0.255	1	4	-0.01 [-0.02, -0.01]
Head and neck cancer, median [Q1,Q3]	64.0 [56.0,72.1]	63.8 [56.1,71.4]	65.0 [55.0,74.0]	0.358	1	4	-0.06 [-0.06, -0.05]
Intraabdominal arteriopathy, median [Q1,Q3]	72.0 [63.0,79.0]	72.0 [63.6,79.3]	72.0 [63.0,78.0]	0.581	1	4	-0.01 [-0.02, -0.01]
Kidney and renal pelvis cancer, median [Q1,Q3]	65.5 [57.0,73.6]	65.8 [57.1,73.5]	64.0 [57.0,74.0]	0.774	1	4	-0.06 [-0.07, -0.06]

[truncated: 8 more sheets: Split2_Replicate0, Split2_Replicate0_age, Split3_Replicate0, Split3_Replicate0_age, Split4_Replicate0, Split4_Replicate0_age, Split5_Replicate0, Split5_Replicate0_age]
